# Supplementary material for: Fertilization Independent Endosperm genes repress NbGH3.6 and regulate the auxin level during shoot development in Nicotiana benthamiana
Source: J Exp Bot. 2016 Feb 11;67(8):2207–17. doi: 10.1093/jxb/erw024 (PMC4809283; doi:10.1093/jxb/erw024)
Supplement: Supplementary Data [file supp_erw024_supplementary_table_S1.xls]

## Sheet: Sheet1
NC vs FIE 7DAI
GeneID	Gene_length	NC7-Expression	F7-Expression	NC7-RPKM	F7-RPKM	log2 Ratio(F7/NC7)	Up-Down-Regulation(F7/NC7)	P-value	FDR	Blast nr
NbS00021628g0009.1	330	0	15	0.01	7.6794	9.58485	Up	3.75602e-05	0.000562427	unknown protein
NbS00033294g0008.1	1052	1	27	0.164847	4.33609	4.7172	Up	1.58769e-07	4.424e-06	Chaperone DnaJ-domain superfamily protein [Solanum lycopersicum]
NbS00003823g0002.1	1697	1	22	0.102191	2.19024	4.42174	Up	3.96854e-06	7.92333e-05	TCP transcription factor 4 [Solanum lycopersicum]
NbS00016377g0002.1	660	1	22	0.262756	5.63156	4.42174	Up	3.96854e-06	7.92668e-05	putative virus-specific-signaling-pathway regulated protein [Nicotiana tabacum]
NbS00002396g0009.1	1800	1	19	0.0963438	1.78333	4.21024	Up	2.68756e-05	0.000421956	indole-3-acetic acid-amido synthetase GH3.6-like [Solanum lycopersicum]
NbS00025559g0001.1	408	1	19	0.425046	7.86762	4.21024	Up	2.68756e-05	0.000422096	Ethylene-responsive transcription factor 1
NbS00038219g0001.1	957	1	18	0.181211	3.17768	4.13223	Up	5.06492e-05	0.000729305	dynamin-related protein 4C-like [Solanum lycopersicum]
NbS00030685g0008.1	432	2	33	0.802865	12.9057	4.0067	Up	2.944e-08	9.51625e-07	unknown protein LOC101244773 [Solanum lycopersicum]
NbS00058144g0001.1	267	2	28	1.29902	17.7173	3.76966	Up	6.58032e-07	1.5931e-05	unknown protein [Solanum lycopersicum]
NbS00005426g0004.1	1110	3	39	0.4687	5.93597	3.66275	Up	4.8907e-09	1.82707e-07	unknown protein LOC101249214 [Solanum lycopersicum]
NbS00003894g0001.1	559	120	1478	37.2277	446.697	3.58485	Up	1.94679e-290	1.53336e-286	unknown protein
NbS00015001g0009.1	1430	4	46	0.485088	5.43465	3.48587	Up	4.22866e-10	1.83844e-08	myo-inositol oxygenase [Solanum lycopersicum]
NbS00011352g0003.1	447	3	28	1.16389	10.5828	3.1847	Up	3.5897e-06	7.2683e-05	unknown protein
NbS00026213g0001.1	1416	5	45	0.612355	5.36907	3.13223	Up	3.97186e-09	1.50402e-07	abscisic acid 8'-hydroxylase 1-like [Solanum lycopersicum]
NbS00025495g0002.1	1098	16	129	2.52705	19.8489	2.97354	Up	9.73364e-23	1.49835e-20	transcription factor BEE 3-like [Solanum lycopersicum]
NbS00032625g0012.1	647	4	32	1.07214	8.35595	2.96231	Up	1.58402e-06	3.5095e-05	unknown protein LOC101254035 [Solanum lycopersicum]
NbS00004061g0006.1	1383	5	36	0.626966	4.39775	2.81031	Up	6.7356e-07	1.62404e-05	UDP-glucose:glucosyltransferase [Lycium barbarum]
NbS00003206g0001.1	1443	228	1613	27.4009	188.85	2.78495	Up	4.12074e-249	2.43422e-245	BAHD acyltransferase DCR-like [Solanum lycopersicum]
NbS00010275g0012.1	363	4	28	1.91095	13.0317	2.76966	Up	1.51632e-05	0.000256381	thioredoxin protein [Nicotiana benthamiana]
NbS00034351g0002.1	855	4	27	0.811316	5.33516	2.7172	Up	2.64384e-05	0.000416059	Splicing factor arginine/serine rich 4 [Solanum lycopersicum]
NbS00024173g0003.1	708	12	76	2.9393	18.1355	2.62527	Up	2.1063e-12	1.23652e-10	unknown protein LOC101253390 [Solanum lycopersicum]
NbS00039438g0007.1	681	6	37	1.52792	9.1792	2.5868	Up	1.43345e-06	3.21968e-05	SAUR-like auxin-responsive protein family [Solanum lycopersicum]
NbS00004700g0011.1	1145	5	30	0.757288	4.42655	2.54727	Up	1.8162e-05	0.000298435	transcription factor MYB12-like [Solanum lycopersicum]
NbS00010948g0006.1	1035	5	30	0.837772	4.89701	2.54727	Up	1.8162e-05	0.000298331	unknown protein
NbS00025060g0003.1	1211	11	64	1.57523	8.92865	2.50288	Up	3.66338e-10	1.61196e-08	unknown protein LOC101262637 [Solanum lycopersicum]
NbS00022694g0011.1	1094	13	71	2.06074	10.9646	2.41162	Up	9.98622e-11	4.76215e-09	transcription factor BEE 3-like [Solanum lycopersicum]
NbS00012704g0009.1	288	20	109	12.043	63.9417	2.40856	Up	9.64058e-16	8.28354e-14	unknown protein
NbS00058762g0007.1	2064	14	75	1.17629	6.13906	2.38377	Up	3.98782e-11	2.00699e-09	alternative NAD(P)H dehydrogenase 2, mitochondrial-like [Solanum lycopersicum]
NbS00043702g0001.1	516	6	32	2.0165	10.4773	2.37735	Up	2.03846e-05	0.000330929	unknown protein LOC101258390 [Solanum lycopersicum]
NbS00024272g0002.1	333	24	127	12.4987	64.4332	2.36603	Up	9.09038e-18	9.54652e-16	Rapid alkalinization factor 2 [Solanum lycopersicum]
NbS00018911g0024.1	1869	6	31	0.556722	2.80222	2.33154	Up	3.42604e-05	0.00052161	pentatricopeptide repeat-containing protein At5g50280, chloroplastic-like [Solanum lycopersicum]
NbS00006809g0012.1	646	10	51	2.6845	13.3379	2.31281	Up	9.89474e-08	2.8829e-06	Vesicle transport protein SFT2A [Solanum lycopersicum]
NbS00040725g0003.1	889	6	30	1.17043	5.70124	2.28424	Up	5.7329e-05	0.000813101	unknown protein
NbS00057848g0006.1	1395	15	75	1.86472	9.08316	2.28424	Up	1.21314e-10	5.69886e-09	Hydrolase alpha/beta fold expressed [Solanum lycopersicum]
NbS00022914g0001.1	264	6	30	3.94134	19.1985	2.28424	Up	5.7329e-05	0.000812857	unknown protein
NbS00060492g0001.1	225	7	35	5.39525	26.2806	2.28424	Up	1.31175e-05	0.000226078	unknown protein [Solanum lycopersicum]
NbS00017583g0009.1	453	10	49	3.82823	18.2746	2.25509	Up	2.72822e-07	7.19878e-06	small GTP-binding protein [Nicotiana plumbaginifolia]
NbS00059393g0001.1	1068	9	43	1.4614	6.80217	2.21865	Up	1.93167e-06	4.19904e-05	psbP domain-containing protein 1, chloroplastic-like [Solanum lycopersicum]
NbS00019202g0002.1	846	26	121	5.32966	24.1638	2.18073	Up	1.58463e-15	1.33965e-13	Phosphate responsive 1 [Arabidopsis thaliana]
NbS00050255g0001.1	513	13	59	4.39463	19.4305	2.14451	Up	4.2652e-08	1.33575e-06	unknown protein
NbS00001997g0009.1	1953	94	414	8.34684	35.8136	2.10121	Up	2.55116e-47	1.14822e-44	WRKY DNA-binding protein [Nicotiana tabacum]
NbS00034034g0001.1	201	15	66	12.9417	55.4751	2.09981	Up	1.0371e-08	3.63046e-07	Photosystem II CP47 chlorophyll apoprotein [Solanum lycopersicum]
NbS00031642g0005.1	1383	11	48	1.37933	5.86366	2.08784	Up	1.24445e-06	2.8247e-05	unknown protein LOC101252161 [Solanum lycopersicum]
NbS00023374g0008.1	1212	9	39	1.28776	5.43641	2.07779	Up	1.39253e-05	0.000237833	alcohol dehydrogenase-like 3-like [Solanum lycopersicum]
NbS00005026g0113.1	306	10	43	5.66728	23.7409	2.06665	Up	5.29146e-06	0.000102317	unknown protein
NbS00007048g0109.1	1142	24	102	3.64453	15.0898	2.04977	Up	2.08714e-12	1.22679e-10	unknown protein
NbS00020946g0008.1	988	20	84	3.5105	14.3639	2.0327	Up	2.35394e-10	1.06964e-08	WRKY transcription factor 49-like [Solanum lycopersicum]
NbS00040693g0014.1	960	42	176	7.58708	30.9736	2.02942	Up	3.77182e-20	4.80455e-18	endo-xyloglucan transferase [Nicotiana tabacum]
GeneID	Gene_length	NC7-Expression	F7-Expression	NC7-RPKM	F7-RPKM	log2 Ratio(F7/NC7)	Up-Down-Regulation(F7/NC7)	P-value	FDR	Blast nr
NbS00003673g0009.1	360	83	0	39.9827	0.01	-11.9652	Down	3.42652e-26	6.45141e-24	Serine protease inhibitor, potato inhibitor I-type family protein
NbS00060161g0003.1	1074	241	0	38.9143	0.01	-11.9261	Down	1.17463e-74	1.06751e-71	peroxidase [Nicotiana tabacum]
NbS00016396g0001.1	525	41	0	13.5432	0.01	-10.4034	Down	2.61782e-13	1.74244e-11	Basic form of pathogenesis-related protein 1
NbC24805505g0002.1	525	35	0	11.5613	0.01	-10.1751	Down	1.81294e-11	9.6049e-10	premnaspirodiene oxygenase-like [Solanum lycopersicum]
NbS00008099g0221.1	833	45	0	9.36837	0.01	-9.87165	Down	1.55232e-14	1.19673e-12	Probable glutathione S-transferase; AltName: Full=Auxin-induced protein PCNT103
NbS00000934g0001.1	555	26	0	8.12413	0.01	-9.66607	Down	1.04483e-08	3.64401e-07	hypothetical protein VITISV_020318 [Vitis vinifera]
NbS00041051g0005.1	405	18	0	7.70751	0.01	-9.59012	Down	2.97144e-06	6.15626e-05	beta-galactosidase-like [Solanum lycopersicum]
NbS00038135g0005.1	384	17	0	7.6774	0.01	-9.58447	Down	6.02152e-06	0.000114467	cytosolic sulfotransferase 12-like [Solanum lycopersicum]
NbS00022905g0001.1	447	16	0	6.20739	0.01	-9.27784	Down	1.22024e-05	0.000212869	protein NDR1-like [Solanum lycopersicum]
NbS00001700g0001.1	672	23	0	5.93547	0.01	-9.21322	Down	8.6949e-08	2.56494e-06	ethylene-responsive transcription factor ERF017-like [Solanum lycopersicum]
NbS00002905g0009.1	441	15	0	5.8986	0.01	-9.20423	Down	2.47278e-05	0.000392934	protein arginine N-methyltransferase 1.1-like [Solanum lycopersicum]
NbS00050901g0018.1	471	16	0	5.89109	0.01	-9.20239	Down	1.22024e-05	0.000212948	predicted protein [Populus trichocarpa]
NbS00006716g0007.1	1662	53	0	5.5302	0.01	-9.11119	Down	5.45832e-17	5.3076e-15	5-epiaristolochene 1,3-dihydroxylase
NbS00002403g0202.1	585	18	0	5.33597	0.01	-9.05961	Down	2.97144e-06	6.15896e-05	unknown protein
NbS00016061g0001.1	531	16	0	5.22543	0.01	-9.02941	Down	1.22024e-05	0.000213027	hypothetical protein PRUPE_ppa012217mg [Prunus persica]
NbS00046325g0004.1	1381	39	0	4.89742	0.01	-8.93588	Down	1.07503e-12	6.58935e-11	GDSL esterase/lipase 2-like [Solanum lycopersicum]
NbS00004698g0002.1	597	16	0	4.64774	0.01	-8.86039	Down	1.22024e-05	0.000213184	uncharacterized protein LOC101254906 [Solanum lycopersicum]
NbS00010129g0001.1	1088	29	0	4.62238	0.01	-8.85249	Down	1.25552e-09	5.15494e-08	Glucan endo-1,3-beta-glucosidase, acidic isoform GI9
NbS00007336g0002.1	1038	26	0	4.34383	0.01	-8.76282	Down	1.04483e-08	3.64671e-07	Polyphenol oxidase F, chloroplastic
NbC25673618g0001.1	825	19	0	3.99389	0.01	-8.64165	Down	1.46631e-06	3.27945e-05	premnaspirodiene oxygenase-like [Solanum lycopersicum]
NbS00003014g0006.1	762	16	0	3.64134	0.01	-8.50833	Down	1.22024e-05	0.000212791	uncharacterized protein LOC101246910 [Solanum lycopersicum]
NbS00029423g0004.1	1550	29	0	3.24461	0.01	-8.3419	Down	1.25552e-09	5.15047e-08	unknown protein
NbS00036148g0004.1	872	16	0	3.182	0.01	-8.31379	Down	1.22024e-05	0.000213105	unnamed protein product [Nicotiana tabacum]
NbS00015369g0004.1	1515	27	0	3.09063	0.01	-8.27176	Down	5.1559e-09	1.91104e-07	isoleucine N-monooxygenase 1-like [Solanum lycopersicum]
NbS00058166g0004.1	924	15	0	2.81524	0.01	-8.13711	Down	2.47278e-05	0.000393066	fructose-bisphosphate aldolase, cytoplasmic isozyme 1-like [Solanum lycopersicum]
NbS00001596g0008.1	1026	16	0	2.70439	0.01	-8.07916	Down	1.22024e-05	0.000212712	MATE efflux family protein LAL5-like [Solanum lycopersicum]
NbS00023006g0209.1	1106	16	0	2.50877	0.01	-7.97084	Down	1.22024e-05	0.000212634	unknown protein
NbS00056299g0007.1	2403	30	0	2.16503	0.01	-7.75824	Down	6.1956e-10	2.63065e-08	pyrophosphate-energized vacuolar membrane proton pump-like [Solanum lycopersicum]
NbS00012796g0010.1	3144	26	0	1.43413	0.01	-7.16403	Down	1.04483e-08	3.6494e-07	polyphenol oxidase, chloroplastic-like [Solanum lycopersicum]
NbS00057038g0001.1	2556	14	0	0.949869	0.01	-6.56966	Down	5.01102e-05	0.000722645	unknown protein
NbS00039921g0006.1	1100	40	1	6.30614	0.153588	-5.35962	Down	1.15477e-11	6.32354e-10	peroxidase 15-like [Solanum lycopersicum]
NbS00018563g0001.1	453	147	4	56.275	1.4918	-5.23736	Down	1.1567e-39	3.96112e-37	epoxide hydrolase [Nicotiana tabacum]
NbS00032572g0003.1	654	35	1	9.28083	0.258328	-5.16697	Down	3.4872e-10	1.5373e-08	ethylene-responsive transcription factor ERF017-like [Solanum lycopersicum]
NbS00013632g0001.1	627	199	7	55.0404	1.88617	-4.86696	Down	2.31728e-51	1.17753e-48	miraculin-like [Solanum lycopersicum]
NbS00028592g0002.1	2559	28	1	1.89751	0.0660206	-4.84505	Down	3.99182e-08	1.25596e-06	serine/threonine-protein kinase ATM-like [Solanum lycopersicum]
NbS00021044g0024.1	1203	28	1	4.03635	0.140438	-4.84505	Down	3.99182e-08	1.2568e-06	DNA polymerase epsilon catalytic subunit A-like [Solanum lycopersicum]
NbS00045440g0005.1	681	842	31	214.418	7.69068	-4.80117	Down	4.1273e-211	1.77316e-207	Pathogenesis-related protein R minor form
NbS00014792g0001.1	1212	24	1	3.43404	0.139395	-4.62265	Down	5.86246e-07	1.434e-05	E3 ubiquitin-protein ligase PUB23-like [Solanum lycopersicum]
NbS00011558g0007.1	336	153	7	78.9675	3.51973	-4.48772	Down	5.04212e-38	1.61e-35	epoxide hydrolase [Nicotiana benthamiana]
NbS00000307g0001.1	555	429	20	134.048	6.08817	-4.4606	Down	1.01614e-103	1.45517e-100	unnamed protein product [Nicotiana tabacum]
NbS00061216g0001.1	540	285	14	91.5266	4.3801	-4.38515	Down	1.15988e-68	9.29044e-66	prb-1b [Nicotiana tabacum]
NbS00003699g0001.1	516	40	2	13.4433	0.654833	-4.35962	Down	1.28739e-10	6.03568e-09	uncharacterized protein LOC101249367 [Solanum lycopersicum]
NbC25074434g0003.1	414	20	1	8.37772	0.408084	-4.35962	Down	8.4204e-06	0.000153879	putrescine N-methyltransferase [Nicotiana benthamiana]
NbS00003851g0014.1	893	119	6	23.1096	1.13514	-4.34755	Down	2.71378e-29	5.96501e-27	peroxidase [Nicotiana tabacum]
NbS00011210g0003.1	672	19	1	4.90321	0.251409	-4.28562	Down	1.63209e-05	0.000272735	ethylene-responsive transcription factor ERF017-like [Solanum lycopersicum]
NbS00001777g0012.1	2140	19	1	1.5397	0.0789471	-4.28562	Down	1.63209e-05	0.000272832	uncharacterized protein LOC101262505 [Solanum lycopersicum]
NbS00012114g0006.1	2258	54	3	4.14731	0.224464	-4.20762	Down	1.13846e-13	7.93532e-12	pathogen-inducible alpha-dioxygenase [Nicotiana attenuata]
NbS00014745g0003.1	1521	18	1	2.05229	0.111076	-4.20762	Down	3.15688e-05	0.000483591	pentatricopeptide repeat-containing protein At5g18390, mitochondrial-like [Solanum lycopersicum]
NbS00013965g0136.1	228	17	1	12.9304	0.740995	-4.12515	Down	6.09232e-05	0.000853322	F1-ATPase alpha subunit [Petunia axillaris subsp. parodii]
NbS00015439g0004.1	803	17	1	3.67138	0.210395	-4.12515	Down	6.09232e-05	0.000853069	sister chromatid cohesion protein PDS5 homolog A-like [Solanum lycopersicum]
NbS00012694g0009.1	2172	17	1	1.35733	0.077784	-4.12515	Down	6.09232e-05	0.000852817	50S ribosomal protein L13-like [Solanum lycopersicum]
NbS00004687g0007.1	399	46	3	19.9932	1.27028	-3.97629	Down	2.07488e-11	1.08228e-09	uncharacterized protein LOC101253557 [Solanum lycopersicum]
NbS00008947g0010.1	2159	30	2	2.40971	0.156505	-3.94458	Down	8.91938e-08	2.62461e-06	unknown protein
NbS00006254g0001.1	1236	29	2	4.06889	0.273377	-3.89567	Down	1.70126e-07	4.71268e-06	/putative pyruvate dehydrogenase E1 alpha subunit [Capsicum annuum]
NbS00034922g0015.1	894	433	30	83.9937	5.66936	-3.88902	Down	3.16158e-95	4.15028e-92	beta(1,3)-glucanase regulator [Nicotiana plumbaginifolia]
NbC25742659g0003.1	1125	86	6	13.2569	0.90105	-3.87899	Down	5.67332e-20	7.14959e-18	Glucan endo-1,3-beta-glucosidase, acidic isoform GI9
NbS00053606g0003.1	1717	66	5	6.66607	0.491983	-3.76016	Down	2.81894e-15	2.33715e-13	putative AAA ATPase [Solanum tuberosum]
NbS00006570g0007.1	883	26	2	5.10633	0.382666	-3.73813	Down	1.16667e-06	2.67124e-05	aquaporin NIP1-1-like [Solanum lycopersicum]
NbS00003709g0007.1	1212	1638	128	234.373	17.8426	-3.71541	Down	0	0	unknown protein
NbS00007888g0007.1	1038	49	4	8.18644	0.651048	-3.6524	Down	2.07132e-11	1.08162e-09	hypothetical protein PRUPE_ppa020444mg [Prunus persica]
NbS00058271g0002.1	1561	24	2	2.66627	0.21646	-3.62265	Down	4.16408e-06	8.25791e-05	vacuolar processing enzyme-2 [Nicotiana tabacum]
NbS00025679g0108.1	3120	24	2	1.33399	0.108299	-3.62265	Down	4.16408e-06	8.25445e-05	exocyst complex component 2-like [Solanum lycopersicum]
NbS00002181g0106.1	1684	68	6	7.00266	0.601948	-3.54019	Down	5.06774e-15	4.13629e-13	arginine decarboxylase-like [Solanum lycopersicum]
NbS00058225g0005.1	1273	626	56	85.279	7.43207	-3.52036	Down	2.1931e-126	5.18208e-123	peroxidase [Nicotiana tabacum]
NbS00004080g0017.1	1122	22	2	3.40037	0.301153	-3.49712	Down	1.47064e-05	0.00024964	E3 ubiquitin-protein ligase RNF170-like [Solanum lycopersicum]
NbS00005426g0113.1	1806	707	65	67.8888	6.08059	-3.48089	Down	3.817e-141	1.06108e-137	NtPRp27 [Nicotiana tabacum]
NbS00024662g0006.1	1213	108	10	15.4404	1.3928	-3.47065	Down	9.5318e-23	1.47207e-20	beta-1,3-glucanase [Nicotiana tabacum]
NbC26110023g0004.1	1064	53	5	8.63835	0.793923	-3.44368	Down	9.97814e-12	5.50873e-10	probable glutathione S-transferase-like [Solanum lycopersicum]
NbS00024589g0006.1	657	21	2	5.54307	0.514298	-3.43001	Down	2.75142e-05	0.000430409	uncharacterized protein LOC543813 [Solanum lycopersicum]
NbS00033372g0001.1	216	50	5	40.1433	3.91081	-3.35962	Down	6.3697e-11	3.11937e-09	predicted protein [Populus trichocarpa]
NbS00019840g0001.1	912	20	2	3.80305	0.370497	-3.35962	Down	5.13058e-05	0.000736963	isopentenyltransferase 2 [Solanum lycopersicum]
NbS00010388g0004.1	1276	20	2	2.71816	0.264807	-3.35962	Down	5.13058e-05	0.000737187	probable protein phosphatase 2C 25-like [Solanum lycopersicum]
NbS00044659g0014.1	1068	20	2	3.24754	0.31638	-3.35962	Down	5.13058e-05	0.000737412	uncharacterized protein LOC101259774 [Solanum lycopersicum]
NbS00032652g0010.1	2408	29	3	2.08852	0.210482	-3.31071	Down	9.79452e-07	2.28352e-05	peroxisome biogenesis protein 1-like [Solanum lycopersicum]
NbS00014166g0101.1	699	38	4	9.42764	0.966792	-3.28562	Down	1.95515e-08	6.54365e-07	hypothetical protein VITISV_038756 [Vitis vinifera]
NbS00024411g0009.1	1122	1634	172	252.555	25.8992	-3.28562	Down	1.6e-307	1.51226e-303	Acidic endochitinase Q
NbS00047419g0011.1	933	37	4	6.87728	0.724317	-3.24715	Down	3.60284e-08	1.14347e-06	heat shock protein 83-like isoform 1 [Solanum lycopersicum]
NbS00048654g0004.1	1613	55	6	5.91323	0.628444	-3.23409	Down	1.53434e-11	8.23973e-10	5-epi-aristolochene synthase [Nicotiana tabacum]
NbS00050627g0003.1	647	27	3	7.23695	0.78337	-3.20762	Down	3.33586e-06	6.82746e-05	serine/threonine-protein kinase CBK1-like [Solanum lycopersicum]
NbS00007655g0001.1	318	114	13	62.169	6.90663	-3.17014	Down	3.64078e-22	5.37675e-20	putative non-specific lipid-transfer protein type 2 subfamily [Nicotiana tabacum]
NbS00000773g0012.1	318	25	3	13.6336	1.59384	-3.09659	Down	1.12214e-05	0.000198096	predicted protein [Populus trichocarpa]
NbS00007275g0002.1	639	40	5	10.8556	1.32196	-3.03769	Down	2.73324e-08	8.87749e-07	hypothetical protein VITISV_043382 [Vitis vinifera]
NbS00017230g0007.1	1377	24	3	3.02255	0.368076	-3.03769	Down	2.04746e-05	0.000331707	histone-lysine N-methyltransferase setd3-like [Solanum lycopersicum]
NbS00005881g0001.1	1080	24	3	3.85375	0.469297	-3.03769	Down	2.04746e-05	0.000331821	MAP kinase kinase kinase mkh1-like isoform 1 [Solanum lycopersicum]
NbS00000810g0006.1	402	23	3	9.92198	1.2608	-2.97629	Down	3.7217e-05	0.000558527	uncharacterized protein LOC101268698 [Solanum lycopersicum]
NbS00046703g0006.1	372	23	3	10.7221	1.36247	-2.97629	Down	3.7217e-05	0.00055835	AP3-complex subunit beta-A-like [Solanum lycopersicum]
NbS00010102g0006.1	1800	38	5	3.66107	0.469297	-2.96369	Down	8.94772e-08	2.63131e-06	secologanin synthase-like [Solanum lycopersicum]
NbS00016151g0001.1	960	91	12	16.4387	2.11184	-2.96052	Down	6.78314e-17	6.54199e-15	somatic embryogenesis receptor kinase 2-like [Solanum lycopersicum]
NbS00020571g0001.1	642	44	6	11.8854	1.57894	-2.91216	Down	1.09216e-08	3.79789e-07	uncharacterized protein LOC101248673 [Solanum lycopersicum]
NbC26133540g0004.1	2264	71	10	5.43849	0.746232	-2.86551	Down	4.4995e-13	2.88909e-11	ABC transporter G family member 11-like [Solanum lycopersicum]
NbC25589163g0001.1	471	70	10	25.7735	3.58698	-2.84505	Down	8.02264e-13	5.00177e-11	arginine decarboxylase-like [Solanum lycopersicum]
NbS00050140g0001.1	822	42	6	8.86082	1.23319	-2.84505	Down	3.50432e-08	1.11595e-06	osmotic stress-induced zinc-finger protein [Nicotiana tabacum]
NbS00026613g0001.1	747	733	105	170.169	23.7475	-2.84112	Down	1.62862e-120	2.85056e-117	osmotin [Nicotiana tabacum]
NbS00013343g0015.1	780	277	40	61.5859	8.66394	-2.82951	Down	2.23682e-46	9.78774e-44	Osmotin-like protein
NbS00032620g0003.1	1312	34	5	4.49409	0.643852	-2.80323	Down	9.27578e-07	2.1787e-05	peroxidase 52-like [Solanum lycopersicum]
NbS00052665g0009.1	1897	34	5	3.10819	0.4453	-2.80323	Down	9.27578e-07	2.17762e-05	G-type lectin S-receptor-like serine/threonine-protein kinase CES101-like [Solanum lycopersicum]
NbS00014392g0023.1	2157	33	5	2.65314	0.391625	-2.76016	Down	1.65158e-06	3.6438e-05	predicted protein [Populus trichocarpa]
NbS00005159g0002.1	483	46	7	16.5161	2.4485	-2.7539	Down	1.34729e-08	4.63732e-07	pathogenesis-related protein 1 [Nicotiana benthamiana]
NbS00043029g0003.1	1735	32	5	3.1985	0.486878	-2.71576	Down	2.93064e-06	6.08507e-05	putative UDP-glucose flavonoid 3-O-glucosyltransferase 3-like [Solanum lycopersicum]
NbS00005558g0002.1	1673	64	10	6.63408	1.00984	-2.71576	Down	2.48572e-11	1.27824e-09	nitrate transporter [Nicotiana tabacum]
NbS00050901g0001.1	207	25	4	20.9443	3.26467	-2.68155	Down	4.43262e-05	0.000647733	predicted protein [Populus trichocarpa]
NbS00013747g0006.1	544	37	6	11.795	1.86338	-2.66218	Down	6.1584e-07	1.4994e-05	26S proteasome non-ATPase regulatory subunit 2 1A-like [Solanum lycopersicum]
NbS00022740g0004.1	1587	73	12	7.97705	1.27748	-2.64255	Down	2.0615e-12	1.21626e-10	cytochrome P450 [Nicotiana tabacum]
NbS00008117g0003.1	1622	66	11	7.0565	1.14576	-2.62265	Down	2.9106e-11	1.48702e-09	alcohol dehydrogenase [Nicotiana tabacum]
NbS00008248g0039.1	2178	36	6	2.86643	0.465418	-2.62265	Down	1.08246e-06	2.49657e-05	uncharacterized protein LOC101255897 [Solanum lycopersicum]
NbS00017789g0019.1	2868	30	5	1.814	0.294538	-2.62265	Down	9.12664e-06	0.000165125	uncharacterized protein LOC101251359 [Solanum lycopersicum]
NbS00023850g0115.1	2798	30	5	1.85939	0.301906	-2.62265	Down	9.12664e-06	0.000165188	uncharacterized protein LOC101244900 [Solanum lycopersicum]
NbS00030058g0116.1	1356	101	17	12.9169	2.11806	-2.60844	Down	1.90168e-16	1.73493e-14	epoxide hydrolase 2 [Vitis vinifera]
NbS00007550g0014.1	2926	412	70	24.4185	4.04179	-2.59491	Down	3.40174e-62	2.23277e-59	1,4-alpha-glucan-branching enzyme
NbS00044071g0001.1	207	76	13	63.6707	10.6102	-2.58518	Down	1.35899e-12	8.19174e-11	predicted protein [Populus trichocarpa]
NbS00009593g0008.1	1195	546	94	79.2357	13.2895	-2.57586	Down	3.2931e-81	3.24219e-78	peroxidase [Nicotiana tabacum]
NbC23374024g0001.1	213	29	5	23.611	3.96589	-2.57374	Down	1.60108e-05	0.000268502	pre-mRNA-splicing factor 18-like [Solanum lycopersicum]
NbS00019049g0012.1	957	29	5	5.25512	0.88269	-2.57374	Down	1.60108e-05	0.000268407	rab3 GTPase-activating protein catalytic subunit-like [Solanum lycopersicum]
NbS00013780g0007.1	1152	107	19	16.1075	2.78645	-2.53123	Down	8.1679e-17	7.79795e-15	unknown protein
NbS00008695g0013.1	534	50	9	16.2377	2.84742	-2.51162	Down	1.76425e-08	5.94262e-07	uncharacterized protein LOC101206063 [Cucumis sativus]
NbS00028071g0014.1	3417	38	7	1.92857	0.346101	-2.47826	Down	1.19502e-06	2.72558e-05	uncharacterized protein LOC101247317 [Solanum lycopersicum]
NbS00003797g0008.1	1218	27	5	3.84426	0.693542	-2.47065	Down	4.86368e-05	0.000703329	unknown protein
NbS00054036g0003.1	291	27	5	16.0904	2.90287	-2.47065	Down	4.86368e-05	0.000703544	leucine--tRNA ligase, cytoplasmic-like [Solanum lycopersicum]
NbS00027774g0008.1	2046	37	7	3.13612	0.578019	-2.43979	Down	2.0632e-06	4.45625e-05	probable LRR receptor-like serine/threonine-protein kinase At4g36180-like isoform 1 [Solanum lycopersicum]
NbS00007993g0305.1	786	110	21	24.2698	4.51385	-2.42673	Down	1.69814e-16	1.55525e-14	cysteine-rich repeat secretory protein 55-like [Solanum lycopersicum]
NbS00030454g0016.1	3352	68	13	3.51804	0.655223	-2.42471	Down	1.07187e-10	5.07561e-09	alpha-aminoadipic semialdehyde synthase-like [Solanum lycopersicum]
NbS00002506g0102.1	3545	68	13	3.32651	0.619551	-2.42471	Down	1.07187e-10	5.0807e-09	transcription factor PIF3-like [Solanum lycopersicum]
NbS00002905g0008.1	5307	31	6	1.013	0.191008	-2.40693	Down	1.71866e-05	0.000284984	putative late blight resistance protein homolog R1B-14-like [Solanum lycopersicum]
NbC25359043g0001.1	336	262	51	135.225	25.6437	-2.39869	Down	8.70224e-37	2.61943e-34	putrescine N-methyltransferase [Nicotiana benthamiana]
NbS00014861g0014.1	3988	61	12	2.6526	0.508366	-2.38347	Down	1.46824e-09	5.94566e-08	E3 ubiquitin-protein ligase UPL1-like [Vitis vinifera]
NbS00028185g0011.1	1929	203	40	18.2499	3.5033	-2.3811	Down	1.30355e-28	2.75014e-26	multi antimicrobial extrusion family protein [Nicotiana tabacum]
NbS00025801g0001.1	2578	71	14	4.77608	0.917477	-2.38008	Down	6.68516e-11	3.26371e-09	probable galactinol--sucrose galactosyltransferase 1 [Vitis vinifera]
NbC25381325g0002.1	474	30	6	10.9759	2.13857	-2.35962	Down	2.95094e-05	0.000457832	ATP-dependent zinc metalloprotease FTSH 9, chloroplastic-like [Solanum lycopersicum]
NbS00002497g0217.1	1485	35	7	4.08731	0.796382	-2.35962	Down	6.08058e-06	0.00011545	F-box/FBD/LRR-repeat protein At1g13570-like [Solanum lycopersicum]
NbS00034829g0013.1	2705	174	35	11.1552	2.186	-2.35135	Down	2.16174e-24	3.66163e-22	CCD8, decreased apical dominance protein [Petunia x hybrida]
NbS00008041g0013.1	1474	288	58	33.8837	6.64784	-2.34964	Down	2.44434e-39	8.13483e-37	unknown protein
NbS00011096g0004.1	1648	44	9	4.63012	0.922647	-2.3272	Down	4.5068e-07	1.1353e-05	uncharacterized transporter YBR287W-like [Solanum lycopersicum]
NbS00033197g0009.1	1824	34	7	3.23259	0.648371	-2.3178	Down	1.03758e-05	0.000184964	CRS2-associated factor 2, chloroplastic-like [Solanum lycopersicum]
NbS00005538g0201.1	1137	150	32	22.8785	4.75488	-2.26651	Down	2.27202e-20	2.91769e-18	ornithine decarboxylase [Nicotiana benthamiana]
NbS00010112g0002.1	810	131	28	28.0468	5.84014	-2.26376	Down	6.01942e-18	6.43588e-16	Ethylene-responsive transcription factor 5
NbS00023580g0004.1	1383	37	8	4.63955	0.977277	-2.24715	Down	6.18708e-06	0.000117096	protein FAR1-RELATED SEQUENCE 7-like [Solanum lycopersicum]
NbS00007996g0003.1	1908	32	7	2.90849	0.619826	-2.23034	Down	2.98186e-05	0.000461266	hypothetical protein SDM1_56t00018 [Solanum demissum]
NbS00032243g0025.1	1809	105	23	10.0658	2.14802	-2.22838	Down	2.07964e-14	1.57499e-12	CYP71D47v1 [Nicotiana tabacum]
NbS00016677g0008.1	1808	118	26	11.3183	2.42955	-2.21989	Down	5.94472e-16	5.19289e-14	uncharacterized protein LOC101252830 [Solanum lycopersicum]
NbS00003587g0001.1	681	130	29	33.1049	7.19451	-2.20208	Down	2.84372e-17	2.82329e-15	uncharacterized protein LOC101254906 [Solanum lycopersicum]
NbS00003014g0010.1	1210	49	11	7.02275	1.53588	-2.19297	Down	2.72472e-07	7.19759e-06	hypothetical protein VITISV_021663 [Vitis vinifera]
NbS00056973g0003.1	2097	49	11	4.05223	0.886226	-2.19297	Down	2.72472e-07	7.20161e-06	cysteine-rich receptor-like protein kinase 3-like [Solanum lycopersicum]
NbC24835624g0001.1	234	71	16	52.6185	11.5519	-2.18744	Down	5.6515e-10	2.42138e-08	arginine decarboxylase-like [Solanum lycopersicum]
NbS00011309g0001.1	1566	71	16	7.86254	1.72615	-2.18744	Down	5.6515e-10	2.41919e-08	adenine/guanine permease AZG2-like [Solanum lycopersicum]
NbS00003756g0028.1	3292	71	16	3.7402	0.821127	-2.18744	Down	5.6515e-10	2.417e-08	uncharacterized protein LOC101257991 [Solanum lycopersicum]
NbS00005975g0014.1	2136	44	10	3.5723	0.79095	-2.1752	Down	1.2877e-06	2.91169e-05	uncharacterized protein At1g51745-like [Solanum lycopersicum]
NbS00010635g0002.1	2752	57	13	3.59189	0.798077	-2.17014	Down	3.43824e-08	1.09565e-06	methylputrescine oxidase [Nicotiana tabacum]
NbS00056911g0004.1	2281	35	8	2.66096	0.592536	-2.16697	Down	1.74732e-05	0.000289229	probable LRR receptor-like serine/threonine-protein kinase At1g56130-like [Solanum lycopersicum]
NbS00000606g0023.1	2751	35	8	2.20635	0.491303	-2.16697	Down	1.74732e-05	0.000289128	callose synthase 12-like [Solanum lycopersicum]
NbS00011407g0001.1	576	35	8	10.5376	2.34648	-2.16697	Down	1.74732e-05	0.000289331	Avr9/Cf-9 rapidly elicited protein 146 [Nicotiana tabacum]
NbS00000151g0005.1	4248	39	9	1.59212	0.357938	-2.15317	Down	6.11234e-06	0.00011596	uncharacterized protein LOC101255897 [Solanum lycopersicum]
NbS00021634g0001.1	717	39	9	9.43283	2.12067	-2.15317	Down	6.11234e-06	0.000116007	ERF1 [Nicotiana benthamiana]
NbS00002007g0105.1	2276	43	10	3.27637	0.742297	-2.14203	Down	2.14688e-06	4.61589e-05	acylamino-acid-releasing enzyme-like [Solanum lycopersicum]
NbS00023129g0127.1	2990	47	11	2.72598	0.621544	-2.13285	Down	7.56648e-07	1.80321e-05	At5g37260-like protein [Solanum arcanum]
NbS00002874g0013.1	2457	64	15	4.51722	1.03142	-2.1308	Down	7.24344e-09	2.59523e-07	dnaJ homolog subfamily C GRV2-like [Solanum lycopersicum]
NbS00007016g0018.1	1491	63	15	7.32756	1.69967	-2.10808	Down	1.19758e-08	4.14616e-07	probable salt tolerance-like protein At1g78600-like [Vitis vinifera]
NbS00041062g0009.1	1443	42	10	5.04753	1.1708	-2.10808	Down	3.56556e-06	7.22561e-05	two-component response regulator-like APRR2-like [Solanum lycopersicum]
NbS00009640g0006.1	855	243	58	49.2875	11.4607	-2.10452	Down	2.2995e-29	5.12593e-27	zinc finger protein PIF1 [Nicotiana benthamiana]
NbS00016333g0101.1	1257	67	16	9.24349	2.15048	-2.10378	Down	4.26844e-09	1.61245e-07	F-box only protein 13-like [Solanum lycopersicum]
NbS00030342g0001.1	702	96	23	23.7154	5.53529	-2.09909	Down	1.96669e-12	1.16614e-10	uncharacterized protein LOC101268616 isoform 1 [Solanum lycopersicum]
NbS00028569g0015.1	3215	58	14	3.12855	0.735694	-2.08832	Down	5.55516e-08	1.69481e-06	unnamed protein product [Vitis vinifera]
NbS00060203g0001.1	945	95	23	17.4336	4.11193	-2.08399	Down	3.23102e-12	1.85305e-10	unknown protein
NbS00003215g0003.1	1754	37	9	3.65821	0.866888	-2.07722	Down	1.68635e-05	0.000280513	putative pentatricopeptide repeat-containing protein At3g13770, mitochondrial-like [Solanum lycopersicum]
NbS00014106g0001.1	498	41	10	14.2775	3.39251	-2.07332	Down	5.89802e-06	0.000112709	unknown protein
NbS00013379g0004.1	2058	41	10	3.45489	0.820927	-2.07332	Down	5.89802e-06	0.000112663	uncharacterized protein LOC101255129 [Solanum lycopersicum]
NbS00019672g0007.1	2943	53	13	3.12307	0.746282	-2.06517	Down	2.57984e-07	6.86862e-06	probable LRR receptor-like serine/threonine-protein kinase At1g67720-like [Solanum lycopersicum]
NbS00033758g0015.1	2298	48	12	3.62233	0.882229	-2.03769	Down	1.19951e-06	2.7345e-05	uncharacterized protein LOC101254939 [Solanum lycopersicum]
NbS00045861g0002.1	573	68	17	20.5803	5.01238	-2.03769	Down	6.73926e-09	2.44236e-07	uncharacterized protein LOC101265813 [Solanum lycopersicum]
NbS00011520g0115.1	1749	507	127	50.2707	12.2677	-2.03485	Down	4.77676e-57	2.8941e-54	uncharacterized protein LOC101254880 [Solanum lycopersicum]
NbS00012535g0112.1	1816	530	133	50.6123	12.3733	-2.03226	Down	1.83982e-59	1.14403e-56	hippocampus abundant transcript-like protein 1-like [Solanum lycopersicum]
NbS00000796g0016.1	2467	131	33	9.2087	2.25993	-2.02672	Down	8.49154e-16	7.30953e-14	LOW QUALITY PROTEIN: E3 ubiquitin-protein ligase listerin-like [Solanum lycopersicum]
NbS00030339g0010.1	4800	186	47	6.71998	1.65427	-2.02226	Down	9.19242e-22	1.30455e-19	BEACH domain-containing protein lvsA-like [Solanum lycopersicum]
NbS00004757g0006.1	1674	145	37	15.0213	3.73419	-2.00815	Down	3.82356e-17	3.75663e-15	WRKY DNA-binding protein [Nicotiana tabacum]
NbS00002579g0016.1	1955	94	24	8.3383	2.07403	-2.00732	Down	1.34796e-11	7.32207e-10	probable peptide/nitrate transporter At2g40460-like [Solanum lycopersicum]
NbS00039217g0005.1	2595	43	11	2.87361	0.716152	-2.00452	Down	5.5836e-06	0.000107177	zinc finger CCCH domain-containing protein 24-like [Solanum lycopersicum]
