# Supplementary material for: Fertilization Independent Endosperm genes repress NbGH3.6 and regulate the auxin level during shoot development in Nicotiana benthamiana
Source: J Exp Bot. 2016 Feb 11;67(8):2207–17. doi: 10.1093/jxb/erw024 (PMC4809283; doi:10.1093/jxb/erw024)
Supplement: Supplementary Data [file supp_erw024_supplementary_table_S2.xls]

## Sheet: Sheet1
NC vs FIE 10DAI
GeneID	Gene_length	NC10-Expression	F10-Expression	NC10-RPKM	F10-RPKM	log2 Ratio(F10/NC10)	Up-Down-Regulation(F10/NC10)	P-value	FDR	Blast nr
NbS00000810g0006.1	402	0	24	0.01	9.50524	9.89258	Up	2.89728e-07	8.94029e-06	Protein kinase superfamily protein with octicosapeptide/Phox/Bem1p domain
NbS00025545g0014.1	324	0	17	0.01	8.35376	9.70628	Up	2.3819e-05	0.000450281	unknown protein
NbS00016312g0017.1	612	0	23	0.01	5.98349	9.22484	Up	5.43942e-07	1.5809e-05	MADS-box protein MADS1 [Nicotiana sylvestris]
NbS00034555g0010.1	694	0	24	0.01	5.50592	9.10484	Up	2.89728e-07	8.93442e-06	Agamous [Nicotiana benthamiana]
NbC24606714g0001.1	525	0	18	0.01	5.45873	9.09242	Up	1.26871e-05	0.000260254	unknown protein
NbS00003133g0024.1	518	0	16	0.01	4.91777	8.94186	Up	4.47182e-05	0.000773492	unknown protein
NbS00007392g0007.1	603	0	17	0.01	4.48859	8.81012	Up	2.3819e-05	0.000450462	mRNA clone RAFL22 93 M12 Fragment [Solanum lycopersicum]
NbS00046453g0009.1	686	0	18	0.01	4.1776	8.70653	Up	1.26871e-05	0.000260027	MADS box transcription factor AGAMOUS [Solanum lycopersicum]
NbS00018570g0007.1	1110	0	29	0.01	4.15962	8.70031	Up	1.24218e-08	5.03253e-07	Agamous MADS box protein AGL8 [Solanum tuberosum]
NbS00023194g0005.1	885	0	21	0.01	3.77793	8.56145	Up	1.91724e-06	4.88096e-05	transcription factor MYB48-like [Solanum lycopersicum]
NbS00018570g0006.1	1109	0	21	0.01	3.01485	8.23594	Up	1.91724e-06	4.87832e-05	MADS box transcription factor 11 [Solanum lycopersicum]/MADS-box transcription factor FBP23 [Petunia x hybrida]
NbS00054392g0009.1	845	0	16	0.01	3.01468	8.23586	Up	4.47182e-05	0.000774347	FT/PEBP phosphatidylethanolamine binding protein [Arabidopsis thaliana]
NbS00017371g0006.1	941	0	16	0.01	2.70713	8.08062	Up	4.47182e-05	0.000773207	VASCULAR RELATED NAC-DOMAIN PROTEIN 4 [Arabidopsis thaliana]
NbS00016312g0013.1	1046	0	16	0.01	2.43538	7.928	Up	4.47182e-05	0.000773776	SEP2, AGL4 | K-box region and MADS-box transcription factor family protein
NbS00001487g0008.1	1247	0	19	0.01	2.42586	7.92235	Up	6.7577e-06	0.000149946	AP1, AGL7 | K-box region and MADS-box transcription factor family protein/MADS-box transcription factor FBP29 [Petunia x hybrida]
NbS00017145g0007.1	1542	0	16	0.01	1.65201	7.36808	Up	4.47182e-05	0.000774061	GL3, GLABRA 3, GLABROUS 3 or TRANSPARENT TESTA 8, TT8
NbS00002396g0009.1	1800	0	17	0.01	1.50368	7.23235	Up	2.3819e-05	0.0004501	indole-3-acetic acid-amido synthetase GH3.6-like [Solanum lycopersicum]
NbS00031982g0005.1	1980	0	18	0.01	1.44739	7.17731	Up	1.26871e-05	0.000260367	terminal EAR1-like 1 [Arabidopsis thaliana]
NbS00013127g0028.1	2252	0	18	0.01	1.27257	6.9916	Up	1.26871e-05	0.00026014	terminal EAR1-like 1 [Arabidopsis thaliana]
NbS00020459g0015.1	2295	1	27	0.0790656	1.87309	4.56623	Up	6.16726e-07	1.77162e-05	High affinity sulfate transporter 2 [Solanum lycopersicum]
NbS00016565g0017.1	611	1	25	0.296981	6.51444	4.4552	Up	2.02954e-06	5.13073e-05	UDP-Glycosyltransferase superfamily protein [Arabidopsis thaliana]
NbS00016499g0017.1	1677	1	25	0.108203	2.37348	4.4552	Up	2.02954e-06	5.13349e-05	pentatricopeptide repeat-containing protein At3g04130, mitochondrial-like [Solanum lycopersicum]
NbS00025100g0014.1	3885	1	23	0.0467067	0.942573	4.3349	Up	6.64508e-06	0.000148006	pentatricopeptide repeat-containing protein At3g49170, chloroplastic-like [Solanum lycopersicum]
NbS00051766g0001.1	1131	1	21	0.160438	2.95621	4.20366	Up	2.16298e-05	0.000415412	ADP,ATP carrier protein, mitochondrial-like [Solanum lycopersicum]
NbS00013634g0004.1	867	1	21	0.209291	3.85637	4.20366	Up	2.16298e-05	0.000415243	bidirectional sugar transporter SWEET7-like [Solanum lycopersicum]
NbS00018168g0001.1	1965	1	21	0.0923438	1.70151	4.20366	Up	2.16298e-05	0.000415073	pentatricopeptide repeat-containing protein At3g58590-like [Solanum lycopersicum]
NbS00019190g0020.1	1559	1	20	0.116392	2.0425	4.13327	Up	3.89262e-05	0.000688253	Mitochondrial carrier family [Solanum lycopersicum]
NbS00019143g0002.1	966	1	20	0.187842	3.29633	4.13327	Up	3.89262e-05	0.000688512	GIK | Predicted AT-hook DNA-binding family protein
NbS00031183g0005.1	1185	1	20	0.153127	2.68714	4.13327	Up	3.89262e-05	0.000687994	fatty acyl-CoA reductase 2-like [Solanum lycopersicum]
NbS00030069g0010.1	1583	2	30	0.229255	3.0173	3.71823	Up	8.19272e-07	2.30278e-05	probable mannitol dehydrogenase-like [Fragaria vesca subsp. vesca]
NbS00005740g0001.1	1197	2	30	0.303184	3.9903	3.71823	Up	8.19272e-07	2.30416e-05	probable F-box protein At1g60180-like [Solanum lycopersicum]
NbS00025983g0002.1	198	2	30	1.83288	24.1232	3.71823	Up	8.19272e-07	2.30554e-05	uncharacterized protein LOC101262116 [Solanum lycopersicum]
NbS00043092g0004.1	357	2	28	1.01656	12.4873	3.6187	Up	2.55518e-06	6.30358e-05	polyadenylate-binding protein, cytoplasmic and nuclear-like [Solanum lycopersicum]
NbS00034489g0005.1	2051	2	27	0.176944	2.09593	3.56623	Up	4.49934e-06	0.000104679	organic cation/carnitine transporter 4-like [Solanum lycopersicum]
NbS00053601g0005.1	2394	3	40	0.227388	2.6602	3.54831	Up	1.78537e-08	6.9921e-07	uncharacterized membrane protein YMR155W-like [Solanum lycopersicum]
NbS00040421g0003.1	618	2	25	0.587235	6.44065	3.4552	Up	1.38607e-05	0.000281625	flavonoid biosynthesis oxidoreductase protein [Solanum lycopersicum]
NbS00015353g0011.1	1508	4	49	0.481315	5.17336	3.42605	Up	6.93732e-10	3.47576e-08	LMBR1 domain-containing protein 2 homolog A-like [Solanum lycopersicum]
NbS00028221g0015.1	3199	5	60	0.283613	2.98617	3.3963	Up	8.9984e-12	5.76143e-10	uncharacterized protein C354.08c-like [Solanum lycopersicum]
NbS00022694g0011.1	1094	8	94	1.32691	13.6801	3.36593	Up	1.22663e-17	1.36281e-15	transcription factor BEE 3-like [Solanum lycopersicum]
NbS00000388g0116.1	1915	3	35	0.284265	2.9099	3.35566	Up	2.90602e-07	8.9555e-06	translation initiation factor eIF-2B subunit delta-like [Solanum lycopersicum]
NbS00061472g0005.1	1926	2	23	0.188427	1.9013	3.3349	Up	4.22874e-05	0.00073687	asparagine synthetase [glutamine-hydrolyzing] [Solanum lycopersicum]
NbS00003206g0001.1	1443	176	1994	22.1318	220.007	3.31336	Up	0	0	BAHD acyltransferase DCR-like [Solanum lycopersicum]
NbS00024397g0006.1	1633	5	52	0.55559	5.06985	3.18985	Up	7.22394e-10	3.61166e-08	serine carboxypeptidase-like 31-like [Solanum lycopersicum]
NbS00038315g0005.1	2532	3	30	0.214995	1.88641	3.13327	Up	4.50426e-06	0.000104741	cytochrome P450 71B11-like [Solanum lycopersicum]
NbC25737819g0004.1	899	4	40	0.807366	7.084	3.13327	Up	9.6619e-08	3.28323e-06	isochorismatase-like [Solanum lycopersicum]
NbS00032705g0004.1	972	4	38	0.746731	6.22437	3.05927	Up	2.83682e-07	8.78256e-06	unnamed protein product [Vitis vinifera]
NbS00001284g0001.1	526	3	28	1.03492	8.47521	3.03373	Up	1.32559e-05	0.000270506	glycine-rich protein precursor [Nicotiana tabacum]
NbS00022650g0006.1	588	3	27	0.925794	7.31079	2.98127	Up	2.2645e-05	0.000430337	exportin-7-like [Solanum lycopersicum]
NbS00025131g0012.1	4734	3	27	0.114991	0.908058	2.98127	Up	2.2645e-05	0.000430163	putative E3 ubiquitin-protein ligase LIN-1-like [Solanum lycopersicum]
NbS00054171g0001.1	1185	7	61	1.07189	8.19577	2.93472	Up	1.31271e-10	7.31819e-09	arogenate dehydrogenase 2, chloroplastic-like [Solanum lycopersicum]
NbS00023526g0014.1	2128	14	118	1.19379	8.82853	2.88663	Up	4.66876e-19	5.96231e-17	asparagine synthetase [glutamine-hydrolyzing] [Solanum lycopersicum]
NbC25742659g0003.1	1125	7	58	1.12906	8.20831	2.86197	Up	6.31384e-10	3.17693e-08	Glucan endo-1,3-beta-glucosidase, acidic isoform GI9
NbS00003717g0022.1	858	4	30	0.845947	5.56688	2.71823	Up	1.91429e-05	0.000372213	putative WRKY transcription factor [Nicotiana tabacum]
NbS00028071g0014.1	3417	7	50	0.371726	2.32972	2.64784	Up	3.84796e-08	1.42843e-06	uncharacterized protein LOC101247317 [Solanum lycopersicum]
NbS00002535g0005.1	1747	6	42	0.623202	3.82767	2.6187	Up	5.91882e-07	1.7086e-05	organic cation/carnitine transporter 4-like [Solanum lycopersicum]
NbS00040756g0005.1	2886	36	248	2.26348	13.6815	2.59561	Up	1.47951e-34	4.26572e-32	uncharacterized protein LOC101250820 [Solanum lycopersicum]
NbS00027774g0001.1	1600	6	41	0.680459	4.07983	2.58393	Up	9.7902e-07	2.69854e-05	uncharacterized protein LOC101260185 [Solanum lycopersicum]
NbS00017441g0008.1	2784	6	41	0.391068	2.34473	2.58393	Up	9.7902e-07	2.70012e-05	dnaJ homolog subfamily C GRV2-like [Solanum lycopersicum]
NbS00019310g0021.1	2355	5	34	0.385256	2.29861	2.57687	Up	9.21708e-06	0.000197522	mechanosensitive ion channel protein 3, chloroplastic-like [Solanum lycopersicum]
NbS00018281g0017.1	1611	9	61	1.01372	6.02854	2.57215	Up	2.06196e-09	9.51904e-08	probable nitrite transporter At1g68570-like [Solanum lycopersicum]
NbS00005828g0005.1	369	6	39	2.9505	16.8274	2.51178	Up	2.65654e-06	6.51941e-05	ubiquitin-activating enzyme E1 1-like [Solanum lycopersicum]
NbS00025495g0002.1	1098	20	129	3.3052	18.7053	2.50064	Up	5.92902e-18	6.8462e-16	transcription factor BEE 3-like [Solanum lycopersicum]
NbS00007251g0006.1	366	5	32	2.4789	13.9202	2.48941	Up	2.5034e-05	0.000468724	cohesin subunit SA-1-like [Solanum lycopersicum]
NbS00002037g0001.1	1443	459	2920	57.7187	322.177	2.48074	Up	0	0	BAHD acyltransferase DCR-like [Solanum lycopersicum]
NbS00006539g0005.1	1413	15	88	1.92628	9.91559	2.36388	Up	5.84908e-12	3.81253e-10	BOP4 [Nicotiana tabacum]
NbS00018940g0004.1	297	7	40	4.27673	21.4428	2.32591	Up	5.33996e-06	0.000121942	auxin-induced protein X10A-like [Solanum lycopersicum]
NbS00012985g0003.1	486	6	34	2.24019	11.1383	2.31384	Up	3.05182e-05	0.00055981	RING-H2 finger protein ATL33-like [Solanum lycopersicum]
NbS00003166g0003.1	852	14	79	2.98166	14.7627	2.30777	Up	1.33544e-10	7.43604e-09	peroxidase 4-like [Solanum lycopersicum]
NbS00021572g0106.1	1881	6	33	0.578806	2.79321	2.27077	Up	4.92082e-05	0.000835171	probably inactive leucine-rich repeat receptor-like protein kinase At5g48380-like [Solanum lycopersicum]
NbS00011279g0013.1	633	6	33	1.71996	8.3002	2.27077	Up	4.92082e-05	0.000835473	CASP-like protein At4g15620-like [Solanum lycopersicum]
NbS00044506g0005.1	747	13	71	3.15786	15.1327	2.26065	Up	1.88226e-09	8.75829e-08	expansin-like B1-like [Solanum lycopersicum]
NbS00029266g0009.1	1982	9	49	0.823966	3.93614	2.25613	Up	6.96998e-07	1.98884e-05	laccase-2-like [Solanum lycopersicum]
NbS00000430g0014.1	1885	10	54	0.962629	4.561	2.2443	Up	1.99656e-07	6.36138e-06	tRNA (guanine(26)-N(2))-dimethyltransferase-like [Solanum lycopersicum]
NbS00002496g0034.1	2397	9	48	0.68131	3.18824	2.22638	Up	1.11414e-06	3.01613e-05	probable E3 ubiquitin-protein ligase ARI2-like [Solanum lycopersicum]
NbS00001038g0006.1	1232	10	52	1.47285	6.72002	2.18985	Up	5.0688e-07	1.48512e-05	ethylene-responsive transcription factor ERF115-like [Solanum lycopersicum]
NbS00006526g0003.1	2583	11	57	0.772749	3.51341	2.1848	Up	1.45274e-07	4.761e-06	pentatricopeptide repeat-containing protein At1g03100, mitochondrial-like [Solanum lycopersicum]
NbS00016019g0015.1	1467	13	67	1.60799	7.27148	2.17699	Up	1.20494e-08	4.89432e-07	nitrate transporter 1.5-like [Solanum lycopersicum]
NbS00005256g0016.1	3672	78	399	3.85445	17.3001	2.16618	Up	1.85934e-44	7.28181e-42	uncharacterized protein LOC101263134 [Solanum lycopersicum]
NbS00009579g0010.1	2942	27	138	1.6653	7.46818	2.16498	Up	2.49582e-16	2.52244e-14	uncharacterized protein LOC101263914 isoform 2 [Solanum lycopersicum]
NbS00024378g0007.1	1794	11	56	1.1126	4.96985	2.15926	Up	2.30258e-07	7.27721e-06	probable nitrite transporter At1g68570-like [Solanum lycopersicum]
NbS00053645g0008.1	2298	60	304	4.73774	21.0621	2.15238	Up	5.48592e-34	1.55311e-31	ethylene receptor homolog [Nicotiana tabacum]
NbS00000439g0004.1	1261	8	40	1.15119	5.05037	2.13327	Up	1.57852e-05	0.000315678	probable exocyst complex component 6-like [Solanum lycopersicum]
NbS00044791g0010.1	806	9	45	2.02618	8.88905	2.13327	Up	4.46998e-06	0.000104099	nudix hydrolase 3-like [Solanum lycopersicum]
NbS00004149g0110.1	1482	7	35	0.857078	3.76009	2.13327	Up	5.61258e-05	0.000936347	BOP4 [Nicotiana tabacum]
NbS00036426g0003.1	2713	11	55	0.735721	3.22768	2.13327	Up	3.63998e-07	1.09797e-05	uncharacterized protein LOC101264446 [Solanum lycopersicum]
NbS00026351g0015.1	557	8	40	2.60618	11.4336	2.13327	Up	1.57852e-05	0.000315812	unknown protein
NbS00027974g0001.1	1992	311	1544	28.3297	123.406	2.12303	Up	5.6667e-163	1.15788e-159	EIN3-binding F-box protein 1 [Solanum lycopersicum]
NbS00048158g0015.1	1010	15	74	2.69489	11.6651	2.1139	Up	3.95726e-09	1.73809e-07	endo-xyloglucan transferase [Nicotiana tabacum]
NbS00022648g0013.1	5466	13	63	0.431563	1.83505	2.08818	Up	7.44502e-08	2.61499e-06	uncharacterized protein LOC101246131 [Solanum lycopersicum]
NbS00000391g0310.1	2208	9	43	0.739629	3.10061	2.06768	Up	1.1107e-05	0.000232302	protein terminal ear1-like [Solanum lycopersicum]
NbS00005610g0004.1	1315	9	43	1.2419	5.2062	2.06768	Up	1.1107e-05	0.000232405	bidirectional sugar transporter SWEET12-like [Solanum lycopersicum]
NbS00016955g0011.1	645	13	62	3.65724	15.3042	2.0651	Up	1.16679e-07	3.89726e-06	pherophorin-dz1 protein [Volvox carteri f. nagariensis]
NbS00041494g0012.1	1347	8	38	1.07769	4.49153	2.05927	Up	3.92888e-05	0.00069362	uncharacterized protein LOC101254007 [Solanum lycopersicum]
NbS00031392g0012.1	2094	10	47	0.86655	3.57355	2.044	Up	4.95154e-06	0.000114294	methyl-CpG-binding domain-containing protein 9-like [Solanum lycopersicum]
NbS00048379g0008.1	1771	12	56	1.22951	5.0344	2.03373	Up	6.3393e-07	1.8166e-05	transmembrane protein 234 homolog isoform 2 [Solanum lycopersicum]
NbS00010982g0109.1	2880	53	244	3.33929	13.4889	2.01416	Up	1.80204e-25	3.58851e-23	ethylene receptor homolog [Nicotiana tabacum]
NbS00001299g0007.1	2332	19	87	1.47841	5.93976	2.00636	Up	6.37642e-10	3.20156e-08	ethylene receptor homolog [Nicotiana tabacum]
GeneID	Gene_length	NC10-Expression	F10-Expression	NC10-RPKM	F10-RPKM	log2 Ratio(F10/NC10)	Up-Down-Regulation(F10/NC10)	P-value	FDR	Blast nr
NbS00003673g0009.1	360	59	0	29.7386	0.01	-11.5381	Down	3.01858e-20		Serine protease inhibitor, potato inhibitor I-type family protein
NbS00035152g0007.1	291	36	0	22.4481	0.01	-11.1324	Down	1.19657e-12		predicted protein [Populus trichocarpa]
NbS00011961g0001.1	369	38	0	18.6865	0.01	-10.8678	Down	2.61356e-13		uncharacterized protein LOC101245638 [Solanum lycopersicum]
NbS00005187g0005.1	873	72	0	14.9654	0.01	-10.5474	Down	1.5318e-24		Avr9/Cf-9 rapidly elicited protein 231 [Nicotiana tabacum]
NbS00014020g0002.1	672	50	0	13.5012	0.01	-10.3989	Down	2.83784e-17		germin-like protein subfamily T member 2-like [Solanum lycopersicum]
NbS00019641g0006.1	1209	80	0	12.007	0.01	-10.2297	Down	3.48636e-27		periaxin-like [Solanum lycopersicum]
NbS00008062g0001.1	369	23	0	11.3102	0.01	-10.1434	Down	2.35798e-08		elicitor-responsive protein 1-like [Solanum lycopersicum]
NbS00014858g0007.1	344	20	0	10.5497	0.01	-10.043	Down	2.30994e-07		Proteinase inhibitor type 2 CEVI57 [Solanum lycopersicum]
NbS00032572g0003.1	654	37	0	10.2658	0.01	-10.0036	Down	5.59224e-13		ethylene-responsive transcription factor ERF017-like [Solanum lycopersicum]
NbS00000162g0009.1	255	13	0	9.25068	0.01	-9.85342	Down	4.74326e-05		probable aspartyl aminopeptidase-like [Solanum lycopersicum]
NbS00027924g0001.1	318	16	0	9.12984	0.01	-9.83445	Down	4.8419e-06		uncharacterized protein LOC101245638 [Solanum lycopersicum]
NbS00027674g0003.1	687	34	0	8.98034	0.01	-9.81063	Down	5.47832e-12		germin-like protein subfamily 1 member 13-like [Solanum lycopersicum]
NbS00011210g0003.1	672	33	0	8.91077	0.01	-9.79941	Down	1.1722e-11		ethylene-responsive transcription factor ERF017-like [Solanum lycopersicum]
NbS00028610g0013.1	316	14	0	8.03917	0.01	-9.6509	Down	2.21678e-05		uncharacterized protein LOC101267409 [Solanum lycopersicum]
NbS00038143g0004.1	503	20	0	7.21493	0.01	-9.49484	Down	2.30994e-07		defensin-like protein 19-like [Solanum lycopersicum]
NbS00042833g0001.1	406	14	0	6.25709	0.01	-9.28935	Down	2.21678e-05		hypothetical protein MTR_5g084320 [Medicago truncatula]
NbS00001700g0001.1	672	23	0	6.21053	0.01	-9.27857	Down	2.35798e-08		ethylene-responsive transcription factor ERF017-like [Solanum lycopersicum]
NbS00051209g0001.1	384	13	0	6.14303	0.01	-9.26281	Down	4.74326e-05		uncharacterized protein LOC101253562 [Solanum lycopersicum]
NbS00056712g0001.1	414	13	0	5.69788	0.01	-9.15428	Down	4.74326e-05		BON ASSOCIATION PROTEIN 1-LIKE, BON ASSOCIATION PROTEIN 2
NbS00053839g0003.1	426	13	0	5.53738	0.01	-9.11306	Down	4.74326e-05		Calmodulin protein [Solanum lycopersicum]
NbS00014792g0001.1	1212	34	0	5.09034	0.01	-8.99162	Down	5.47832e-12		E3 ubiquitin-protein ligase PUB23-like [Solanum lycopersicum]
NbS00011167g0002.1	750	20	0	4.83882	0.01	-8.91851	Down	2.30994e-07		periaxin-like [Solanum lycopersicum]
NbS00060792g0001.1	900	24	0	4.83882	0.01	-8.91851	Down	1.10201e-08		uncharacterized protein LOC101246112 [Solanum lycopersicum]
NbS00009125g0101.1	702	18	0	4.65271	0.01	-8.86193	Down	1.05757e-06		dehydration response element B1A
NbS00052556g0002.1	804	20	0	4.51382	0.01	-8.81821	Down	2.30994e-07		periaxin-like [Solanum lycopersicum]
NbS00010608g0013.1	546	13	0	4.32037	0.01	-8.75501	Down	4.74326e-05		disease resistance response protein 206-like [Solanum lycopersicum]
NbS00008099g0221.1	833	19	0	4.13884	0.01	-8.69308	Down	4.94258e-07		glutathione S-transferase TAU 8
NbS00016265g0016.1	660	15	0	4.12399	0.01	-8.6879	Down	1.03602e-05		urate oxidase [Nicotiana tabacum]
NbS00001169g0116.1	979	22	0	4.07765	0.01	-8.6716	Down	5.04536e-08		GRAM domain-containing protein
NbS00015646g0001.1	1083	20	0	3.35098	0.01	-8.38844	Down	2.30994e-07		Bcl 2 associated athanogene protein [Solanum lycopersicum]
NbS00058142g0001.1	732	13	0	3.22257	0.01	-8.33207	Down	4.74326e-05		Aluminum activated malate transporter Fragment [Solanum lycopersicum]
NbS00005881g0001.1	1080	18	0	3.02426	0.01	-8.24044	Down	1.05757e-06		mitogen activated protein kinase kinase kinase 19 [Arabidopsis thaliana]
NbS00032143g0001.1	1326	19	0	2.60004	0.01	-8.02239	Down	4.94258e-07		hydroxycinnamoyl CoA shikimate/quinate hydroxycinnamoyl transferase [Arabidopsis thaliana]
NbS00005136g0002.1	1317	16	0	2.20447	0.01	-7.78429	Down	4.8419e-06		hydroxycinnamoyl CoA shikimate/quinate hydroxycinnamoyl transferase [Arabidopsis thaliana]
NbS00015624g0009.1	1268	13	0	1.86035	0.01	-7.53943	Down	4.74326e-05		ATMYB102, ATM4, MYB102
NbS00012796g0010.1	3144	32	0	1.84688	0.01	-7.52894	Down	2.50816e-11		Polyphenol oxidase [Solanum lycopersicum]
NbS00023767g0009.1	1445	14	0	1.75805	0.01	-7.45783	Down	2.21678e-05		D aminoacid aminotransferase PLP dependent enzymes [Arabidopsis thaliana]
NbS00025132g0007.1	1667	16	0	1.74163	0.01	-7.44429	Down	4.8419e-06		DNAse I-like superfamily protein
NbS00011672g0110.1	2094	14	0	1.21317	0.01	-6.92264	Down	2.21678e-05		unknown protein
NbS00060012g0001.1	2041	13	0	1.15577	0.01	-6.85271	Down	4.74326e-05		U box domain containing protein kinase [Arabidopsis thaliana]
NbS00005599g0013.1	2113	13	0	1.11639	0.01	-6.80269	Down	4.74326e-05		MATE efflux family protein
NbS00019641g0010.1	1590	205	3	23.3952	0.300402	-6.28318	Down	4.06468e-63		hydroxyproline rich glycoprotein [Arabidopsis thaliana]
NbS00017743g0001.1	1140	176	3	28.0142	0.418981	-6.06313	Down	9.87542e-54		GDSL esterase/lipase At1g28590-like [Solanum lycopersicum]
NbS00020571g0001.1	642	56	1	15.8279	0.247995	-5.99601	Down	9.27366e-18		Protein of unknown function DUF1645 [Arabidopsis thaliana]
NbS00007227g0001.1	810	152	3	34.0509	0.589677	-5.85162	Down	5.4511e-46		CCR4 associated factor 1-related protein [Capsicum annuum]
NbS00013780g0007.1	1152	456	10	71.8262	1.38206	-5.69962	Down	4.9361e-134		Peroxidase [Solanum lycopersicum]
NbS00032620g0003.1	1312	42	1	5.80879	0.121351	-5.58098	Down	2.98046e-13		peroxidase 52-like [Solanum lycopersicum]
NbS00000550g0002.1	669	35	1	9.49319	0.237986	-5.31794	Down	5.1655e-11		zinc-finger protein [Petunia x hybrida]
NbS00008518g0002.1	727	193	6	48.1718	1.314	-5.19615	Down	3.15374e-55		probable calcium-binding protein CML30-like [Solanum lycopersicum]
NbS00013632g0001.1	627	94	3	27.2039	0.761784	-5.15829	Down	1.95349e-27		miraculin-like [Solanum lycopersicum]
NbS00010112g0002.1	810	115	4	25.7622	0.786236	-5.03415	Down	6.50804e-33		Ethylene-responsive transcription factor 5
NbS00044071g0001.1	207	140	5	122.724	3.84572	-4.99601	Down	1.20061e-39		predicted protein [Populus trichocarpa]
NbS00047637g0006.1	1600	409	15	46.3846	1.49262	-4.95773	Down	9.27788e-113		salt responsive protein 2 [Solanum lycopersicum]
NbS00011480g0011.1	1782	49	2	4.98952	0.17869	-4.80337	Down	2.36426e-14		Genomic DNA chromosome 5 P1 clone MUK11 [Solanum lycopersicum]
NbS00002096g0010.1	1275	195	8	27.752	0.998983	-4.79599	Down	1.54897e-53		peroxidase 72-like [Solanum lycopersicum]
NbS00000694g0002.1	391	24	1	11.1379	0.407194	-4.77362	Down	1.57765e-07		uncharacterized protein LOC101245638 [Solanum lycopersicum]
NbS00028610g0007.1	696	24	1	6.25709	0.228754	-4.77362	Down	1.57765e-07		periaxin-like [Solanum lycopersicum]
NbS00002125g0002.1	690	43	2	11.3081	0.461487	-4.61492	Down	1.77912e-12		harpin inducing protein 1-like 18 [Nicotiana tabacum]
NbS00019641g0004.1	1153	79	4	12.4328	0.552343	-4.49244	Down	1.21042e-21		periaxin-like [Solanum lycopersicum]
NbS00061216g0001.1	540	98	5	32.9308	1.47419	-4.48144	Down	1.62594e-26		prb-1b [Nicotiana tabacum]
NbS00003587g0001.1	681	129	7	34.3726	1.63655	-4.39253	Down	4.44396e-34		uncharacterized protein LOC101254906 [Solanum lycopersicum]
NbS00022644g0003.1	264	18	1	12.372	0.603079	-4.35858	Down	1.17604e-05		uncharacterized protein LOC101256442 [Solanum lycopersicum]
NbS00058225g0005.1	1273	645	36	91.9394	4.50248	-4.35189	Down	1.26864e-163		peroxidase [Nicotiana tabacum]
NbC26092387g0003.1	677	17	1	4.55649	0.235174	-4.27612	Down	2.39586e-05		non-specific lipid-transfer protein-like protein At5g64080-like [Solanum lycopersicum]
NbS00043367g0004.1	528	34	2	11.6846	0.603079	-4.27612	Down	1.08679e-09		hypothetical protein PRUPE_ppa017741mg [Prunus persica]
NbS00008818g0008.1	2229	16	1	1.30251	0.0714279	-4.18866	Down	4.86852e-05		WRKY72-like protein [Solanum lycopersicum]
NbS00025795g0006.1	1603	16	1	1.81116	0.0993218	-4.18866	Down	4.86852e-05		transcription factor bHLH19-like [Solanum lycopersicum]
NbS00024286g0105.1	414	16	1	7.01278	0.384572	-4.18866	Down	4.86852e-05		unknown protein
NbS00047463g0001.1	489	16	1	5.9372	0.325589	-4.18866	Down	4.86852e-05		uncharacterized protein LOC101246270 [Solanum lycopersicum]
NbS00044847g0007.1	861	16	1	3.372	0.184916	-4.18866	Down	4.86852e-05		HAD superfamily hydrolase subfamily IIA [Solanum lycopersicum]
NbS00011853g0102.1	396	16	1	7.33154	0.402053	-4.18866	Down	4.86852e-05		ATP binding protein, putative [Ricinus communis]
NbS00016396g0002.1	453	16	1	6.40903	0.351463	-4.18866	Down	4.86852e-05		pathogenesis-related leaf protein 4-like [Solanum lycopersicum]
NbS00026613g0001.1	747	1012	65	245.827	13.8539	-4.14929	Down	1.75767e-247		osmotin
NbS00034922g0015.1	894	369	24	74.8961	4.27417	-4.13117	Down	5.23238e-91		beta-1,3-endoglucanase
NbS00009640g0006.1	855	276	18	58.5751	3.35185	-4.12726	Down	2.06466e-68		STZ, ZAT10 | salt tolerance zinc finger
NbS00034356g0008.1	757	29	2	6.9514	0.420642	-4.04664	Down	3.6587e-08		Pyruvate kinase [Solanum lycopersicum]
NbS00005925g0201.1	1446	42	3	5.27049	0.330317	-3.99601	Down	3.03816e-11		laccase-12-like [Solanum lycopersicum]
NbS00017189g0001.1	306	27	2	16.0108	1.04061	-3.94355	Down	1.47479e-07		unknown protein
NbS00007203g0005.1	591	54	4	16.5797	1.07758	-3.94355	Down	5.28534e-14		Calmodulin protein [Solanum lycopersicum]
NbS00020710g0016.1	1179	489	38	75.2602	5.13154	-3.87442	Down	1.62908e-114		CCR4 associated factor 1A [Arabidopsis thaliana]
NbS00029825g0001.1	360	239	19	120.466	8.4029	-3.8416	Down	2.1049e-56		Calcium binding protein PBP1 [Arabidopsis thaliana]
NbS00060682g0001.1	1482	483	41	59.1384	4.40467	-3.74699	Down	3.41032e-110		unknown protein /salt responsive protein 2 [Solanum lycopersicum]
NbS00002425g0103.1	660	23	2	6.32345	0.482463	-3.71222	Down	2.33196e-06		Dehydration responsive element binding protein 1A [Arabidopsis thaliana]
NbS00028913g0011.1	1436	91	8	11.4989	0.88698	-3.69645	Down	1.05538e-21		Myb related transcription factor [Solanum lycopersicum]
NbS00003851g0014.1	893	201	18	40.8427	3.20922	-3.66979	Down	5.33752e-46		Peroxidase [Solanum lycopersicum]
NbS00029531g0003.1	483	33	3	12.3976	0.9889	-3.64809	Down	1.48506e-08		SIS Encodes a protein involved in salt tolerance, names SIS (Salt Induced Serine rich).
NbS00033372g0001.1	216	21	2	17.6415	1.47419	-3.58098	Down	9.12198e-06		unknown protein
NbS00017501g0005.1	666	262	26	71.3834	6.21552	-3.52164	Down	1.65488e-57		Zinc finger protein [Solanum lycopersicum]
NbS00002715g0002.1	1287	20	2	2.81982	0.247417	-3.51059	Down	1.79535e-05		Extensin protein Dif10 Fragment [Solanum lycopersicum]
NbS00001811g0002.1	338	19	2	10.2002	0.942088	-3.43659	Down	3.52072e-05		unknown protein
NbS00044296g0003.1	1774	19	2	1.94344	0.179496	-3.43659	Down	3.52072e-05		Flavin containing monooxygenase YUCCA6 [Arabidopsis thaliana]
NbS00009284g0003.1	1368	104	11	13.7949	1.28022	-3.42967	Down	3.47696e-23		Myb related transcription factor [Solanum lycopersicum]
NbS00027774g0008.1	2046	46	5	4.07965	0.389083	-3.39029	Down	7.27972e-11		LRR receptor serine/threonine protein kinase RLP [Solanum lycopersicum]
NbS00021138g0001.1	582	46	5	14.3419	1.36781	-3.39029	Down	7.27972e-11		Long cell linked locus protein [Solanum lycopersicum]
NbS00016437g0001.1	2442	3359	367	249.594	23.9276	-3.38284	Down	0		Zinc finger CCCH domain containing protein 66 [Solanum lycopersicum]
NbS00007835g0001.1	510	27	3	9.60647	0.936546	-3.35858	Down	8.37664e-07		unknown protein
NbS00015369g0004.1	1515	36	4	4.31182	0.420364	-3.35858	Down	1.07182e-08		CYP79A2 | cytochrome p450 79a2
NbS00010216g0001.1	864	312	36	65.5256	6.63387	-3.30414	Down	1.80777e-64		unknown protein
NbS00009374g0001.1	549	102	12	33.7131	3.48006	-3.27612	Down	6.72594e-22		gi|462412211|gb|EMJ17260.1|/5.54099e-55/hypothetical protein PRUPE_ppa017741mg [Prunus persica]
NbS00026155g0012.1	894	370	44	75.0991	7.83598	-3.26061	Down	3.1154e-75		Xyloglucan endotransglucosylase/hydrolase 7 [Solanum lycopersicum]
NbS00023518g0004.1	327	151	18	83.7914	8.76401	-3.25714	Down	1.4023e-31		Avr9/Cf 9 rapidly elicited protein 65 [Solanum lycopersicum]
NbS00018998g0013.1	1452	154	19	19.2453	2.08336	-3.20752	Down	9.76778e-32		Peroxidase [Solanum lycopersicum]
NbS00018343g0001.1	810	250	31	56.0048	6.09333	-3.20025	Down	1.78017e-50		Late embryogenesis abundant LEA hydroxyproline rich glycoprotein family [Arabidopsis thaliana]
NbS00032668g0008.1	1055	386	48	66.3904	7.24381	-3.19615	Down	5.71384e-77		Late embryogenesis abundant LEA hydroxyproline rich glycoprotein family [Arabidopsis thaliana]
NbS00033285g0001.1	273	56	7	37.2217	4.08238	-3.18866	Down	2.49384e-12		unknown protein [Solanum lycopersicum]
NbS00009593g0008.1	1195	645	81	97.9405	10.7918	-3.18197	Down	6.22768e-127		Peroxidase [Solanum lycopersicum]
NbS00017917g0001.1	660	53	7	14.5714	1.68862	-3.10923	Down	1.7264e-11		Dehydration responsive element binding protein 1A [Arabidopsis thaliana]
NbS00000229g0029.1	792	60	8	13.7466	1.60821	-3.09555	Down	8.59958e-13		Nudix hydrolase 17 mitochondrial [Arabidopsis thaliana]
NbS00015340g0002.1	720	119	16	29.9906	3.53806	-3.08348	Down	5.64924e-24		Ethylene responsive transcription factor 9 [Solanum lycopersicum]
NbS00001247g0013.1	1270	22	3	3.14333	0.376093	-3.06313	Down	2.21556e-05		Blue copper protein [Solanum lycopersicum]
NbS00061107g0002.1	456	51	7	20.2944	2.44406	-3.05373	Down	6.20884e-11		Avr9/Cf 9 rapidly elicited protein 194 [Solanum lycopersicum]
NbS00011558g0007.1	336	43	6	23.222	2.84309	-3.02996	Down	2.38748e-09		alpha/beta Hydrolases [Arabidopsis thaliana]
NbS00019673g0006.1	693	50	7	13.092	1.60821	-3.02516	Down	1.17371e-10		Calmodulin protein [Solanum lycopersicum]
NbS00010388g0004.1	1276	50	7	7.11033	0.873425	-3.02516	Down	1.17371e-10		Protein phosphatase 2C family protein
NbS00060203g0001.1	945	85	12	16.3214	2.02175	-3.01309	Down	3.73998e-17		Ethylene responsive transcription factor 1a [Solanum lycopersicum]
NbS00058816g0001.1	252	452	64	325.468	40.435	-3.00884	Down	9.83012e-85		Defensin protein [Solanum lycopersicum]
NbS00002169g0005.1	594	28	4	8.55346	1.07214	-2.99601	Down	1.9524e-06		uncharacterized protein LOC101247750 [Solanum lycopersicum]
NbS00018762g0006.1	1054	21	3	3.61534	0.453168	-2.99601	Down	4.21416e-05		nudix hydrolase 18, mitochondrial-like [Solanum lycopersicum]
NbS00056488g0001.1	669	48	7	13.0192	1.6659	-2.96627	Down	4.16608e-10		zinc-finger protein [Petunia x hybrida]
NbS00015012g0003.1	2211	2850	417	233.898	30.0279	-2.9615	Down	0		Zinc finger CCCH domain-containing protein 29-like isoform 1 [Solanum lycopersicum]
NbS00010350g0011.1	996	34	5	6.19427	0.799261	-2.95419	Down	1.75301e-07		uncharacterized protein LOC101249836 [Solanum lycopersicum]
NbS00014742g0006.1	675	27	4	7.25822	0.943484	-2.94355	Down	3.68674e-06		uncharacterized protein LOC101261934 [Solanum lycopersicum]
NbS00004757g0006.1	1674	137	21	14.8503	1.99729	-2.89437	Down	8.90552e-26		WRKY DNA-binding protein [Nicotiana tabacum]
NbS00053873g0003.1	402	158	25	71.3184	9.9013	-2.84858	Down	4.86732e-29		Avr9/Cf-9 rapidly elicited protein 65 [Nicotiana tabacum]
NbS00011057g0125.1	3585	164	26	8.3009	1.15468	-2.84577	Down	4.68566e-30		peroxidase 72-like [Solanum lycopersicum]
NbS00015393g0010.1	402	270	43	121.873	17.0302	-2.83921	Down	2.25912e-48		conserved hypothetical protein [Ricinus communis]
NbS00003883g0003.1	690	31	5	8.15235	1.15372	-2.82093	Down	1.15115e-06		tyramine N-feruloyltransferase 4/11-like [Solanum lycopersicum]
NbS00012947g0001.1	1229	55	9	8.12047	1.16592	-2.80009	Down	8.0775e-11		E3 ubiquitin-protein ligase RMA1H1-like [Solanum lycopersicum]
NbS00021674g0007.1	1713	71	12	7.52093	1.11533	-2.75344	Down	2.25102e-13		double WRKY type transfactor [Nicotiana benthamiana]
NbS00019598g0005.1	1817	218	37	21.7707	3.24209	-2.74739	Down	4.7766e-38		WRKY transcription factor 53-like [Solanum lycopersicum]
NbS00021085g0001.1	558	88	15	28.6167	4.27992	-2.7412	Down	3.48688e-16		uncharacterized protein LOC101248673 [Solanum lycopersicum]
NbS00060596g0006.1	1283	627	107	88.6771	13.2781	-2.73951	Down	5.20388e-106		CBP20 [Nicotiana tabacum]
NbC26098471g0005.1	714	23	4	5.84521	0.891949	-2.71222	Down	4.49062e-05		monoglyceride lipase-like [Solanum lycopersicum]
NbS00010134g0012.1	1684	396	69	42.6701	6.52357	-2.70949	Down	8.5e-67		WIZZ [Nicotiana tabacum]
NbS00044037g0002.1	711	74	13	18.8857	2.91106	-2.69767	Down	1.30941e-13		jasmonate ZIM-domain protein 1 [Nicotiana tabacum]
NbS00031903g0002.1	906	34	6	6.80959	1.05439	-2.69116	Down	6.55504e-07		E3 ubiquitin-protein ligase ATL6-like [Solanum lycopersicum]
NbS00060161g0003.1	1074	34	6	5.7444	0.889457	-2.69116	Down	6.55504e-07		peroxidase [Nicotiana tabacum]
NbS00005980g0002.1	1647	28	5	3.08486	0.483342	-2.67409	Down	7.30206e-06		ascorbate oxidase precursor [Solanum lycopersicum]
NbS00016343g0003.1	593	95	17	29.0696	4.56428	-2.67105	Down	6.44438e-17		Glycine-rich protein
NbS00040198g0010.1	2108	33	6	2.84062	0.453168	-2.64809	Down	1.2028e-06		pentatricopeptide repeat-containing protein At2g21090-like [Solanum lycopersicum]
NbS00046336g0002.1	906	574	105	114.962	18.4518	-2.63932	Down	2.49866e-93		RING-H2 finger protein ATL2-like [Solanum lycopersicum]
NbS00047492g0001.1	909	539	99	107.596	17.34	-2.63344	Down	1.57404e-87		RING-H2 finger protein ATL2-like [Solanum lycopersicum]
NbS00011113g0005.1	885	447	83	91.6505	14.9318	-2.61775	Down	2.09188e-72		phi-1 [Nicotiana tabacum]
NbS00032542g0006.1	669	663	124	179.828	29.5103	-2.60733	Down	4.48492e-106		Avr9/Cf-9 rapidly elicited protein 111B [Nicotiana tabacum]
NbS00003894g0001.1	559	1292	242	419.393	68.9258	-2.60519	Down	9.36902e-205		unknown protein
NbS00029482g0001.1	1044	1165	220	202.486	33.5506	-2.59341	Down	7.09248e-184		phi-1 [Nicotiana tabacum]
NbS00017205g0004.1	1360	58	11	7.73855	1.28775	-2.58721	Down	1.62468e-10		probable carboxylesterase 11-like [Solanum lycopersicum]
NbS00057296g0001.1	2015	79	15	7.11414	1.18521	-2.58555	Down	7.72604e-14		unknown protein
NbS00061275g0001.1	438	121	23	50.1281	8.36049	-2.58396	Down	1.91249e-20		TBZ17 [Nicotiana tabacum]
NbS00019684g0002.1	917	142	27	28.0989	4.68784	-2.58352	Down	9.76034e-24		E3 ubiquitin-protein ligase RMA1H1-like [Solanum lycopersicum]
NbS00016114g0002.1	306	83	16	49.2183	8.32485	-2.5637	Down	2.40172e-14		glutaredoxin [Solanum tuberosum]
NbS00005120g0003.1	348	41	8	21.3784	3.66007	-2.54621	Down	1.10338e-07		uncharacterized protein LOC100855230 [Vitis vinifera]
NbS00003880g0121.1	848	51	10	10.913	1.87751	-2.53916	Down	3.1277e-09		unknown protein
NbS00019978g0001.1	690	224	44	58.9073	10.1527	-2.53658	Down	7.63976e-36		uncharacterized protein LOC101254906 [Solanum lycopersicum]
NbS00013786g0002.1	960	168	33	31.7547	5.47294	-2.53658	Down	2.88782e-27		F-box protein At2g27310-like [Solanum lycopersicum]
NbS00013555g0004.1	776	188	37	43.9609	7.59133	-2.5338	Down	2.70124e-30		probable xyloglucan endotransglucosylase/hydrolase protein 23-like [Solanum lycopersicum]
NbS00006085g0007.1	345	55	11	28.9277	5.07635	-2.51059	Down	9.54372e-10		uncharacterized protein At4g14450, chloroplastic-like [Solanum lycopersicum]
NbS00023243g0002.1	879	25	5	5.16085	0.905648	-2.51059	Down	4.44524e-05		uncharacterized protein LOC101255237 [Solanum lycopersicum]
NbS00000420g0011.1	831	25	5	5.45895	0.957959	-2.51059	Down	4.44524e-05		uncharacterized protein LOC101261849 [Solanum lycopersicum]
NbS00002905g0008.1	5307	40	8	1.36767	0.240004	-2.51059	Down	1.99181e-07		putative late blight resistance protein homolog R1B-14-like [Solanum lycopersicum]
NbS00060794g0001.1	1419	40	8	5.11503	0.897606	-2.51059	Down	1.99181e-07		heat stress transcription factor B-2b-like [Solanum lycopersicum]
NbS00020704g0001.1	1152	559	114	88.0501	15.7554	-2.48247	Down	7.22184e-85		E3 ubiquitin-protein ligase RING1-like [Solanum lycopersicum]
NbS00028769g0004.1	1568	49	10	5.67049	1.01539	-2.48144	Down	1.01156e-08		protein phosphatase 2C [Nicotiana benthamiana]
NbS00042613g0005.1	1744	239	49	24.8669	4.4733	-2.47482	Down	4.1784e-37		F-box protein PP2-B15-like [Solanum lycopersicum]
NbS00000103g0009.1	1355	29	6	3.88355	0.705002	-2.46168	Down	1.3069e-05		auxin-induced protein 5NG4-like [Solanum lycopersicum]
NbS00011860g0001.1	816	43	9	9.562	1.75602	-2.445	Down	1.07494e-07		protein NDR1-like [Solanum lycopersicum]
NbS00029482g0002.1	969	463	98	86.7017	16.102	-2.42882	Down	7.766e-69		uncharacterized protein LOC101297541 [Fragaria vesca subsp. vesca]
NbS00037888g0004.1	1836	28	6	2.7673	0.520303	-2.41105	Down	2.3449e-05		uncharacterized protein LOC101254342 [Solanum lycopersicum]
NbS00003014g0010.1	1210	28	6	4.19897	0.789485	-2.41105	Down	2.3449e-05		hypothetical protein VITISV_021663 [Vitis vinifera]
NbS00021256g0007.1	841	28	6	6.04133	1.13588	-2.41105	Down	2.3449e-05		uncharacterized protein LOC100240880 [Vitis vinifera]
NbS00014993g0001.1	507	106	23	37.9375	7.22267	-2.39302	Down	1.14672e-16		uncharacterized protein LOC101248547 [Solanum lycopersicum]
NbS00025974g0007.1	917	106	23	20.9752	3.99334	-2.39302	Down	1.14672e-16		unnamed protein product [Vitis vinifera]
NbS00025249g0005.1	348	32	7	16.6856	3.20256	-2.3813	Down	6.8907e-06		uncharacterized protein LOC101266834 [Solanum lycopersicum]
NbS00018392g0001.1	1647	32	7	3.52555	0.676679	-2.3813	Down	6.8907e-06		aspartic proteinase nepenthesin-1-like [Solanum lycopersicum]
NbS00001420g0007.1	1617	82	18	9.20183	1.77231	-2.37629	Down	4.1534e-13		hypothetical protein [Nicotiana tabacum]
NbS00029633g0002.1	927	108	24	21.1405	4.12202	-2.35858	Down	1.09207e-16		hypothetical protein PRUPE_ppa008924mg [Prunus persica]
NbS00042073g0001.1	867	27	6	5.65087	1.10182	-2.35858	Down	4.18518e-05		conserved hypothetical protein [Ricinus communis]
NbS00032853g0011.1	1014	31	7	5.54746	1.0991	-2.3355	Down	1.22388e-05		probable WRKY transcription factor 53-like [Solanum lycopersicum]
NbS00003840g0003.1	582	31	7	9.66516	1.91493	-2.3355	Down	1.22388e-05		hypothetical protein [Nicotiana benthamiana]
NbS00047905g0003.1	631	31	7	8.91462	1.76623	-2.3355	Down	1.22388e-05		hypothetical protein PRUPE_ppa017741mg [Prunus persica]
NbS00041795g0001.1	300	31	7	18.7504	3.71497	-2.3355	Down	1.22388e-05		unknown protein
NbS00048963g0001.1	414	74	17	32.4341	6.53773	-2.31065	Down	1.30668e-11		zinc finger protein ZAT12-like [Solanum lycopersicum]
NbS00030906g0001.1	630	87	20	25.0582	5.05438	-2.30968	Down	2.09022e-13		uncharacterized protein LOC101248673 [Solanum lycopersicum]
NbS00016677g0008.1	1808	113	26	11.341	2.28957	-2.3084	Down	5.5077e-17		uncharacterized protein LOC101252830 [Solanum lycopersicum]
NbS00011271g0004.1	1532	82	19	9.71238	1.97457	-2.29828	Down	1.20275e-12		uncharacterized protein LOC101265748 [Solanum lycopersicum]
NbS00039921g0006.1	1100	112	26	18.4755	3.76321	-2.29557	Down	9.61652e-17		peroxidase 15-like [Solanum lycopersicum]
NbS00047023g0001.1	420	30	7	12.9611	2.65355	-2.2882	Down	2.16282e-05		uncharacterized protein LOC100253584 [Vitis vinifera]
NbS00027674g0005.1	567	34	8	10.8809	2.24639	-2.27612	Down	6.343e-06		22.7 kDa class IV heat shock protein-like [Solanum lycopersicum]
NbS00011711g0016.1	1519	38	9	4.53938	0.943328	-2.26666	Down	1.87089e-06		Avr9/Cf-9 induced kinase 1 [Nicotiana tabacum]
NbS00017423g0008.1	1705	216	52	22.9879	4.85576	-2.24311	Down	4.35096e-30		uncharacterized protein LOC101258701 [Solanum lycopersicum]
NbS00017488g0002.1	897	87	21	17.5994	3.72739	-2.23929	Down	5.84892e-13		Ethylene-responsive transcription factor 5
NbS00009334g0036.1	1738	29	7	3.02774	0.641249	-2.23929	Down	3.80178e-05		nuclear localized protein 1 [Nicotiana benthamiana]
NbS00027821g0011.1	1194	29	7	4.40721	0.933409	-2.23929	Down	3.80178e-05		uncharacterized protein LOC101262285 [Solanum lycopersicum]
NbS00012114g0006.1	2258	33	8	2.65192	0.564085	-2.23305	Down	1.11176e-05		pathogen-inducible alpha-dioxygenase [Nicotiana attenuata]
NbS00029147g0001.1	357	140	34	71.1591	15.1631	-2.23048	Down	6.66558e-20		hypothetical protein ARALYDRAFT_919870 [Arabidopsis lyrata subsp. lyrata]
NbS00026820g0004.1	2119	37	9	3.16841	0.676223	-2.22819	Down	3.27162e-06		uncharacterized protein LOC101245524 [Solanum lycopersicum]
NbS00010899g0106.1	649	37	9	10.3449	2.20788	-2.22819	Down	3.27162e-06		uncharacterized protein LOC101268287 isoform 2 [Solanum lycopersicum]
NbS00004313g0001.1	1449	41	10	5.13435	1.09878	-2.22428	Down	9.67638e-07		uncharacterized protein LOC100134881 [Solanum lycopersicum]
NbS00018736g0101.1	723	49	12	12.2978	2.64254	-2.21841	Down	8.56548e-08		ethylene response factor #206 [Nicotiana tabacum]
NbS00019202g0010.1	1200	897	222	135.638	29.4544	-2.20321	Down	4.84996e-117		phi-1 [Nicotiana tabacum]
NbS00007955g0012.1	2172	249	62	20.8022	4.54475	-2.19447	Down	1.48715e-33		uncharacterized protein At1g04910-like [Solanum lycopersicum]
NbS00025185g0013.1	1107	36	9	5.901	1.29441	-2.18866	Down	5.69486e-06		unknown protein
NbS00023854g0002.1	1914	104	26	9.85966	2.16277	-2.18866	Down	7.82348e-15		Subtilisin protease [Solanum lycopersicum]
NbS00015086g0003.1	1399	235	59	30.4804	6.71448	-2.18253	Down	1.50321e-31		uncharacterized protein LOC101263673 [Solanum lycopersicum]
NbS00005238g0013.1	677	59	15	15.8137	3.52761	-2.16441	Down	6.87616e-09		uncharacterized protein LOC101263470 [Solanum lycopersicum]
NbS00002249g0002.1	1287	61450	15722	8663.91	1944.95	-2.15529	Down	0		unknown protein
NbS00028016g0001.1	474	35	9	13.3986	3.02303	-2.14802	Down	9.86538e-06		unknown protein
NbS00023289g0003.1	1392	35	9	4.56246	1.02939	-2.14802	Down	9.86538e-06		zeatin O-glucosyltransferase-like [Solanum lycopersicum]
NbS00042248g0012.1	2360	314	81	24.1428	5.46451	-2.14343	Down	1.04535e-40		uncharacterized protein At1g04910-like [Solanum lycopersicum]
NbS00004828g0106.1	456	31	8	12.3358	2.79321	-2.14286	Down	3.36312e-05		bidirectional sugar transporter SWEET17-like [Solanum lycopersicum]
NbS00040439g0008.1	399	31	8	14.0981	3.19224	-2.14286	Down	3.36312e-05		uncharacterized protein LOC101257201 isoform 1 [Solanum lycopersicum]
NbS00027540g0004.1	612	104	27	30.8356	7.0241	-2.13421	Down	2.0585e-14		Avr9/Cf-9 rapidly elicited protein 194 [Nicotiana tabacum]
NbS00012325g0001.1	660	377	98	103.65	23.6407	-2.13237	Down	3.11432e-48		ethylene response factor #229 [Nicotiana tabacum]
NbS00008746g0001.1	912	92	24	18.3047	4.18981	-2.12726	Down	7.30866e-13		unknown protein
NbS00017296g0020.1	848	34	9	7.27534	1.68976	-2.1062	Down	1.70044e-05		zinc finger Ran-binding domain-containing protein 2-like [Solanum lycopersicum]
NbS00012071g0005.1	519	34	9	11.8873	2.76092	-2.1062	Down	1.70044e-05		Avr9/Cf-9 rapidly elicited protein 146 [Nicotiana tabacum]
NbS00014700g0023.1	686	37	10	9.78696	2.32089	-2.07619	Down	8.5944e-06		small GTP-binding protein [Nicotiana plumbaginifolia]
NbS00033479g0009.1	800	48	13	10.8873	2.58721	-2.07318	Down	3.85506e-07		2S albumin-like [Solanum lycopersicum]
NbC24031742g0001.1	202	59	16	52.9994	12.6109	-2.0713	Down	1.77101e-08		unknown protein
NbS00031389g0005.1	1201	118	32	17.8283	4.24214	-2.0713	Down	1.31423e-15		coiled-coil domain-containing protein 109B-like [Solanum lycopersicum]
NbS00007503g0111.1	618	210	57	61.6597	14.6847	-2.07002	Down	1.33419e-26		BZIP transcription factor [Solanum lycopersicum]
NbS00040063g0001.1	300	114	31	68.9531	16.452	-2.06735	Down	4.298e-15		early nodulin 20 precursor [Jatropha curcas]
NbS00034047g0004.1	1272	33	9	4.70757	1.12651	-2.06313	Down	2.91552e-05		reticuline oxidase-like protein-like [Solanum lycopersicum]
NbS00002227g0002.1	690	33	9	8.67831	2.07669	-2.06313	Down	2.91552e-05		harpin inducing protein 1-like 18 [Nicotiana tabacum]
NbS00019199g0001.1	561	146	40	47.2237	11.3521	-2.05656	Down	8.32432e-19		unknown protein
NbS00042659g0005.1	842	319	88	68.7462	16.6398	-2.04664	Down	5.02506e-39		PAR-1c [Nicotiana tabacum]
NbS00050140g0001.1	822	65	18	14.3487	3.48641	-2.0411	Down	4.6323e-09		osmotic stress-induced zinc-finger protein [Nicotiana tabacum]
NbS00055159g0005.1	852	83	23	17.677	4.298	-2.04014	Down	3.39408e-11		WRKY transcription factor 30-like [Solanum lycopersicum]
NbS00007059g0101.1	1826	36	10	3.57744	0.871921	-2.03666	Down	1.46608e-05		uncharacterized protein LOC101260963 [Solanum lycopersicum]
NbS00026997g0001.1	339	43	12	23.0165	5.63585	-2.02996	Down	2.19578e-06		uncharacterized protein LOC101256496 isoform 1 [Solanum lycopersicum]
NbS00017713g0003.1	2502	308	86	22.3375	5.47254	-2.02918	Down	2.47884e-37		uncharacterized protein LOC101261849 [Solanum lycopersicum]
NbS00021035g0007.1	1248	50	14	7.26986	1.78604	-2.02516	Down	3.32678e-07		myb-related transcription factor LBM4 [Nicotiana tabacum]
NbS00011145g0001.1	927	57	16	11.1575	2.74801	-2.02155	Down	5.08412e-08		uncharacterized protein LOC101264023 [Solanum lycopersicum]
NbS00004184g0002.1	261	32	9	22.2474	5.4901	-2.01873	Down	4.97126e-05		Auxin induced SAUR protein [Solanum lycopersicum]
NbS00002578g0002.1	612	71	20	21.0512	5.20303	-2.01648	Down	1.21005e-09		CBL-interacting serine/threonine-protein kinase 11-like [Solanum lycopersicum]
NbS00010796g0011.1	1595	195	55	22.1842	5.4901	-2.01463	Down	5.32728e-24		protein phosphatase 2C [Nicotiana benthamiana]
NbS00043144g0002.1	581	124	35	38.7272	9.59114	-2.01357	Down	8.63664e-16		RING membrane-anchor 1 homolog 1
