# Supplementary material for: Fertilization Independent Endosperm genes repress NbGH3.6 and regulate the auxin level during shoot development in Nicotiana benthamiana
Source: J Exp Bot. 2016 Feb 11;67(8):2207–17. doi: 10.1093/jxb/erw024 (PMC4809283; doi:10.1093/jxb/erw024)
Supplement: Supplementary Data [file supp_erw024_supplementary_table_S3.xlsx]

## Sheet: Sheet1
Table S2: All the primers used in this study
primers used in VIGS vector construction
name	forword primer	reverse primer
NbFIEv	NbFIEvF1: cgGGATCCAAGAGCTTTGTGGGACATGG	NbFIEvR1: cgTCTAGATTTGTGGGAAACTTGGAAGG
primers used in gene cloning
NbFIEf	NbFIEfF: ATGGCGAGGATACCCATAGG	NbFIEfR: TCAAGAAGTTGCTACCACATCCC
primers used in NbGH3.6 RACE
	round1	round2	round3
NbGH3.6-3'Rrace	TGTCGTGTTTCGGATAAGTCA	GCTATTAGCAATGGCGCTTC	GCCCAACATGTCCTAAATGG
NbGH3.6-5'Rrace	ACCATTTAGGCCATGCCTTT	GTTTGAACTTCATCTGCATTCG	CATCTGTCAAGGCAGAAGGAG
primers used in gene expression level detection
name	forword primer	reverse primer
NbEF1α-real	NbEF1α-realF: CCCTGGACACAGGGACTTTA	NbEF1α-realR: CGGGTCTGTCCATCCTTAGA
NbEF1α-semi	NbEF1α-semiF: ACCACTGGTGGTTTTGAAGC	NbEF1α-semiR: GGGGTGCATCTCAACAGATT
NbFIE12Real	NbFIE12RealF: ATACGCCGTCGTCTTCAACT	NbFIE12RealR: GCAGCACAGCAATAACACCA
NbGH3.6-real	NbGH3.6-realF: GCTATTAGCAATGGCGCTTC	NbGH3.6realR: ATTGCTTGTGACCAGGAACC
NbAG	AACAGGAACATGCTGGGAGA	GAGGTGGATGCACAAGTTCG
MADS1	TCCGAGGCATGGAAAGGATT	TGCAAAACCTCAAGTCTGGC
NbAG LIKE	TCTGTGCTCTGTGATGCTGA	GCATTGGCCTCGGAAATTGA
NbAGL8	ACCAGCTCGATTCTGCTCTT	GACCCAGCTCTTTCTCCCTT
MADS box transcription factor 1	AAGCAATGCAAGTCAACCGT	TTCACCTCATCCGTACCCAC
NbAGL4	AAGCAATGCAACTCAACCGT	TGAAGCAAAGATGGAGCAGC
NbAP1	CCCAACCCCTACACATCCTT	TGAATCGTTCGGTTGCGTTT
NbGIK	CCAACTCTAGCTCCAGAGGG	ACAACGCGACTTGAGCTTTT
NbFT	GCCAAGAGAACGTGAACCTC	GGGCTGGTTAACAACTTGGG
NbMYB48	GACACCTCAAGAAGAACGCC	TCCTGTCATCTTGAGCCTTCT
fatty acyl-CoA reductase 2-like	TGGTGCAACAGGGTTTCTTG	CTCTTCAGCAAGCGTGTGAG
primers used in ChIP-PCR assay
GH3.6p500	GH3.6p500F: CACAAAAgTggAgCAAAggA	GH3.6p500R: ACCCCCTCTTggAAACAgAg
GH3.6E1	GH3.6E1F: AgAggCTCCTTCTgCCTTg	GH3.6E1R: ATgAACgATCACCATCAgCA
GH3.6In1F	GH3.6In1F: gCCATTgCTTTTAgCTCgAC	GH3.6In1R: CggACgTgCCAgAACTATTA
GH3.6E2	GH3.6E2F: gTggCCTATTAgCTCgTCCA	GH3.6E2R: CAgAAgCAAAAACAgCACCA
GH3.6In2	GH3.6In2F: CgTggTCACgACTTATgCAg	GH3.6In2R: TgCAACAgggTTTCgACATA
GH3.6E3	GH3.6E3F: gTTgAgTTgCATgACgCAgT	GH3.6E3R:gTgCCATTTTCgACAACCTT
GH3.63UF	GH3.63UF: TTCCTCTCTgTgAgTgTgTgg	GH3.63UR: CgCTgCTgCTTTAATTTCCT
